# Supplementary material for: Emergence and spread of Mycobacterium ulcerans at different geographic scales
Source: Microbiol Spectr. 2024 Mar 5;12(4):e03827-23. doi: 10.1128/spectrum.03827-23 (PMC10986537; doi:10.1128/spectrum.03827-23)
Supplement: Table S1 — Description of the samples used in the study. [file spectrum.03827-23-s0003.xlsx]

## Sheet: Feuil1
Table S1: Biosamples
BioProject	BioSample	Strains	year of isolation	Origin of patients	Hydrological bassin	MuA1/MuA2	Sublineage	clade	Specific sequence	Ref	Subset300
PRJNA421048	SAMN08131111	DMG1701483	2015	Australia	Victoria, Australia	NA	SL3.1		Del1	Buultjens et al. 2018
PRJEB4025	SAMEA2234715	ITM_102561	2009	DRC	NA	Mu-A1	SL3.3	SL3.3D	Del6	Vandelannoote et al. 2019
PRJNA881288	SAMN31248577	371-16	2016	Benin	Oueme	Mu-A1	SL3.3	SL3.3E	Del7	this manuscript	X
PRJNA881288	SAMN31248578	602-16	2016	Benin	Oueme	Mu-A1	SL3.3	SL3.3E	Del7	this manuscript
PRJNA881288	SAMN31248579	1365-15	2015	Nigeria	Oueme	Mu-A1	SL3.3	SL3.3E	Del7	this manuscript
PRJNA881288	SAMN31248580	731-16	2016	Benin	Oueme	Mu-A1	SL3.3	SL3.3E	Del7	this manuscript
PRJNA881288	SAMN31248581	674-16	2016	Benin	Oueme	Mu-A1	SL3.3	SL3.3E	Del7	this manuscript
PRJNA881288	SAMN31248582	108A-16	2016	Benin	Oueme	Mu-A1	SL3.3	SL3.3E	Del7	this manuscript
PRJNA881288	SAMN31248583	813B-16	2016	Benin	Oueme	Mu-A2	SL3.2		Del2	this manuscript
PRJNA881288	SAMN31248584	741A-16	2016	Benin	Oueme	Mu-A1	SL3.3	SL3.3E	Del7	this manuscript
PRJNA881288	SAMN31248585	422B-16	2016	Benin	Oueme	Mu-A1	SL3.3	SL3.3E	Del7	this manuscript
PRJNA881288	SAMN31248586	594-19	2019	Benin	Oueme	Mu-A1	SL3.3	SL3.3E	Del7	this manuscript
PRJNA881288	SAMN31248587	382-20	2020	Benin	Oueme	Mu-A1	SL3.3	SL3.3E	Del7	this manuscript
PRJNA881288	SAMN31248588	587-20	2020	Benin	Oueme	Mu-A1	SL3.3	SL3.3E	Del7	this manuscript
PRJNA881288	SAMN31248589	403-20	2020	Benin	Oueme	Mu-A1	SL3.3	SL3.3E	Del7	this manuscript
PRJNA881288	SAMN31248590	404-20	2020	Benin	Oueme	Mu-A1	SL3.3	SL3.3E	Del7	this manuscript
PRJNA881288	SAMN31248591	560B-19	2019	Benin	Oueme	Mu-A2	SL3.2		Del2	this manuscript	X
PRJNA881288	SAMN31248592	288-20	2020	Benin	Oueme	Mu-A1	SL3.3	SL3.3E	Del7	this manuscript
PRJNA881288	SAMN31248593	707-20	2020	Benin	Oueme	Mu-A1	SL3.3	SL3.3E	Del7	this manuscript
PRJNA881288	SAMN31248594	571-19	2019	Benin	Oueme	Mu-A1	SL3.3	SL3.3E	Del7	this manuscript
PRJNA881288	SAMN31248595	1597B-16	2016	Benin	Oueme	Mu-A1	SL3.3	SL3.3E	Del7	this manuscript
PRJNA881288	SAMN31248596	124B-16	2016	Nigeria	Oueme	Mu-A1	SL3.3	SL3.3D	None	this manuscript
PRJNA881288	SAMN31248597	159-18	2018	Benin	Oueme	Mu-A1	SL3.3	SL3.3E	Del7	this manuscript
PRJNA881288	SAMN31248598	1345A-15	2015	Benin	Oueme	Mu-A1	SL3.3	SL3.3E	Del7	this manuscript
PRJNA881288	SAMN31248599	1876-15	2015	Benin	Oueme	Mu-A1	SL3.3	SL3.3E	Del7	this manuscript
PRJNA881288	SAMN31248600	285-18	2018	Benin	Oueme	Mu-A1	SL3.3	SL3.3E	Del7	this manuscript
PRJNA881288	SAMN31248601	1758B-15	2015	Benin	Oueme	Mu-A1	SL3.3	SL3.3E	Del7	this manuscript
PRJNA881288	SAMN31248602	1271-16	2016	Benin	Oueme	Mu-A1	SL3.3	SL3.3E	Del7	this manuscript
PRJNA881288	SAMN31248603	1585-16	2016	Benin	Oueme	Mu-A1	SL3.3	SL3.3E	Del7	this manuscript
PRJNA881288	SAMN31248604	1493B-16	2016	Benin	Oueme	Mu-A1	SL3.3	SL3.3E	Del7	this manuscript
PRJNA881288	SAMN31248605	641-16	2016	Benin	Oueme	Mu-A1	SL3.3	SL3.3E	Del7	this manuscript
PRJNA881288	SAMN31248606	1114A-16	2016	Benin	Oueme	Mu-A1	SL3.3	SL3.3E	Del7	this manuscript
PRJNA881288	SAMN31248607	1230B-18	2018	Benin	Oueme	Mu-A1	SL3.3	SL3.3E	Del7	this manuscript	X
PRJNA881288	SAMN31248608	1214-17	2017	Benin	Oueme	Mu-A1	SL3.3	SL3.3E	Del7	this manuscript	X
PRJNA881288	SAMN31248609	1260-17	2017	Benin	Oueme	Mu-A1	SL3.3	SL3.3E	Del7	this manuscript	X
PRJNA881288	SAMN31248610	161B-18	2018	Benin	Oueme	Mu-A1	SL3.3	SL3.3E	Del7	this manuscript	X
PRJNA881288	SAMN31248611	164-18	2018	Benin	Oueme	Mu-A1	SL3.3	SL3.3E	Del7	this manuscript
PRJNA881288	SAMN31248612	343-18	2018	Benin	Oueme	Mu-A1	SL3.3	SL3.3E	Del7	this manuscript
PRJNA881288	SAMN31248613	872-18	2018	Benin	Oueme	Mu-A1	SL3.3	SL3.3E	Del7	this manuscript
PRJNA881288	SAMN31248614	46A-21	2021	Benin	Oueme	Mu-A1	SL3.3	SL3.3E	Del7	this manuscript
PRJNA881288	SAMN31248615	421B-21	2021	Benin	Oueme	Mu-A1	SL3.3	SL3.3E	Del7	this manuscript
PRJNA881288	SAMN31248616	546-21	2021	Benin	Oueme	Mu-A1	SL3.3	SL3.3E	Del7	this manuscript
PRJNA881288	SAMN31248617	487B-15	2015	Benin	Oueme	Mu-A1	SL3.3	SL3.3E	Del7	this manuscript
PRJNA881288	SAMN31248618	1366-15	2015	Benin	Oueme	Mu-A1	SL3.3	SL3.3E	Del7	this manuscript
PRJNA881288	SAMN31248619	660-16	2016	Benin	Oueme	Mu-A1	SL3.3	SL3.3E	Del7	this manuscript
PRJNA881288	SAMN31248621	1375-16	2016	Benin	Oueme	Mu-A1	SL3.3	SL3.3E	Del7	this manuscript
PRJNA881288	SAMN31248622	91B-17	2017	Benin	Oueme	Mu-A1	SL3.3	SL3.3E	Del7	this manuscript
PRJNA881288	SAMN31248623	77-17	2017	Benin	Oueme	Mu-A1	SL3.3	SL3.3E	Del7	this manuscript
PRJNA881288	SAMN31248624	1017-17	2017	Benin		Mu-A1	SL3.3	SL3.3E	Del7	this manuscript	X
PRJNA881288	SAMN31248625	1153-16	2016	Benin	Oueme	Mu-A1	SL3.3	SL3.3E	Del7	this manuscript
PRJNA881288	SAMN31248626	1187-17	2017	Benin	Oueme	Mu-A1	SL3.3	SL3.3E	Del7	this manuscript	X
PRJNA881288	SAMN31248627	206B-16	2016	Benin	Oueme	Mu-A1	SL3.3	SL3.3E	Del7	this manuscript	X
PRJNA881288	SAMN31248628	1066A-17	2017	Benin	Oueme	Mu-A1	SL3.3	SL3.3E	Del7	this manuscript
PRJNA881288	SAMN31248629	901-16	2016	Benin	Oueme	Mu-A1	SL3.3	SL3.3E	Del7	this manuscript
PRJNA881288	SAMN31248630	1484-15	2015	Benin	Oueme	Mu-A1	SL3.3	SL3.3E	Del7	this manuscript
PRJNA881288	SAMN31248631	1551-15	2015	Benin	Oueme	Mu-A1	SL3.3	SL3.3E	Del7	this manuscript
PRJNA881288	SAMN31248632	784B-16	2016	Benin	Oueme	Mu-A1	SL3.3	SL3.3E	Del7	this manuscript
PRJNA881288	SAMN31248633	10B-16	2016	Benin	Oueme	Mu-A1	SL3.3	SL3.3E	Del7	this manuscript
PRJNA881288	SAMN31248634	819-16	2016	Benin	Oueme	Mu-A1	SL3.3	SL3.3E	Del7	this manuscript
PRJNA881288	SAMN31248635	121A-16	2016	Benin	Oueme	Mu-A1	SL3.3	SL3.3E	Del7	this manuscript
PRJNA881288	SAMN31248636	1466-16	2016	Benin	Oueme	Mu-A1	SL3.3	SL3.3E	Del7	this manuscript
PRJNA881288	SAMN31248637	106-16	2016	Benin	Oueme	Mu-A1	SL3.3	SL3.3E	Del7	this manuscript
PRJNA881288	SAMN31248638	500-16	2016	Benin	Oueme	Mu-A1	SL3.3	SL3.3E	Del7	this manuscript
PRJNA881288	SAMN31248639	224-16	2016	Benin	Oueme	Mu-A1	SL3.3	SL3.3E	Del7	this manuscript
PRJNA881288	SAMN31248640	28C-16	2016	Benin	Oueme	Mu-A1	SL3.3	SL3.3E	Del7	this manuscript
PRJNA881288	SAMN31248641	1295-16	2016	Benin	Oueme	Mu-A1	SL3.3	SL3.3E	Del7	this manuscript
PRJNA881288	SAMN31248642	1884-15	2015	Benin	Oueme	Mu-A1	SL3.3	SL3.3E	Del7	this manuscript
PRJNA881288	SAMN31248643	530-16	2016	Benin	Oueme	Mu-A1	SL3.3	SL3.3E	Del7	this manuscript	X
PRJNA881288	SAMN31248644	24-16	2016	Benin	Oueme	Mu-A1	SL3.3	SL3.3E	Del7	this manuscript	X
PRJNA881288	SAMN31248645	507-16	2016	Benin	Oueme	Mu-A1	SL3.3	SL3.3E	Del7	this manuscript
PRJNA881288	SAMN31248646	6-16	2016	Benin	Oueme	Mu-A1	SL3.3	SL3.3E	Del7	this manuscript
PRJNA881288	SAMN31248647	792-16	2016	Benin	Oueme	Mu-A1	SL3.3	SL3.3E	Del7	this manuscript
PRJNA881288	SAMN31248648	1261-17	2017	Benin	Oueme	Mu-A1	SL3.3	SL3.3E	Del7	this manuscript
PRJNA881288	SAMN31248649	1272-18	2018	Benin	Oueme	Mu-A1	SL3.3	SL3.3E	Del7	this manuscript
PRJNA881288	SAMN31248650	1038-18	2018	Benin	Oueme	Mu-A1	SL3.3	SL3.3E	Del7	this manuscript
PRJNA881288	SAMN31248651	1095-18	2018	Benin	Oueme	Mu-A1	SL3.3	SL3.3E	Del7	this manuscript
PRJNA881288	SAMN31248652	1136-18	2018	Benin	Oueme	Mu-A1	SL3.3	SL3.3E	Del7	this manuscript
PRJNA881288	SAMN31248653	1196B-18	2018	Benin	Oueme	Mu-A1	SL3.3	SL3.3E	Del7	this manuscript
PRJNA881288	SAMN31248654	306-19	2019	Benin	Oueme	Mu-A1	SL3.3	SL3.3E	Del7	this manuscript	X
PRJNA881288	SAMN31248655	221-19	2019	Benin	Oueme	Mu-A1	SL3.3	SL3.3E	Del7	this manuscript	X
PRJNA881288	SAMN31248656	1162-18	2018	Benin	Oueme	Mu-A1	SL3.3	SL3.3E	Del7	this manuscript
PRJNA881288	SAMN31248657	535C-19	2019	Benin	Oueme	Mu-A1	SL3.3	SL3.3E	Del7	this manuscript
PRJNA881288	SAMN31248658	1212-18	2018	Benin	Oueme	Mu-A1	SL3.3	SL3.3E	Del7	this manuscript	X
PRJNA881288	SAMN31248659	1029-18	2018	Benin	Oueme	Mu-A1	SL3.3	SL3.3E	Del7	this manuscript
PRJNA881288	SAMN31248660	359-19	2019	Benin	Oueme	Mu-A1	SL3.3	SL3.3E	Del7	this manuscript
PRJNA881288	SAMN31248661	1163-19	2019	Benin	Oueme	Mu-A1	SL3.3	SL3.3E	Del7	this manuscript
PRJNA881288	SAMN31248662	1316-19	2019	Benin	Oueme	Mu-A1	SL3.3	SL3.3E	Del7	this manuscript
PRJNA881288	SAMN31248663	565-19	2019	Benin	Oueme	Mu-A1	SL3.3	SL3.3E	Del7	this manuscript
PRJNA881288	SAMN31248664	510-19	2019	Benin	Oueme	Mu-A1	SL3.3	SL3.3E	Del7	this manuscript
PRJNA881288	SAMN31248665	1264-19	2019	Benin	Oueme	Mu-A1	SL3.3	SL3.3E	Del7	this manuscript
PRJNA881288	SAMN31248666	297-19	2019	Benin	Oueme	Mu-A1	SL3.3	SL3.3C	No Spe	this manuscript	X
PRJNA881288	SAMN31248667	440-19	2019	Benin	Oueme	Mu-A1	SL3.3	SL3.3E	Del7	this manuscript
PRJNA881288	SAMN31248668	1186-19	2019	Benin	Oueme	Mu-A1	SL3.3	SL3.3E	Del7	this manuscript
PRJNA881288	SAMN31248669	1138-19	2019	Benin	Oueme	Mu-A1	SL3.3	SL3.3E	Del7	this manuscript	X
PRJNA881288	SAMN31248670	1063-18	2018	Benin	Oueme	Mu-A1	SL3.3	SL3.3E	Del7	this manuscript
PRJNA881288	SAMN31248671	E80-19	2019	Benin	Oueme	Mu-A2	SL3.2		Del2	this manuscript	X
PRJNA881288	SAMN31248672	993a-18	2018	Benin	Oueme	Mu-A1	SL3.3	SL3.3E	Del7	this manuscript	X
PRJNA881288	SAMN31248673	1128-19	2019	Benin	Oueme	Mu-A2	SL3.2		Del2	this manuscript
PRJNA881288	SAMN31248674	1335-18	2018	Benin	Oueme	Mu-A1	SL3.3	SL3.3E	Del7	this manuscript
PRJNA881288	SAMN31248675	988-19	2019	Benin	Oueme	Mu-A1	SL3.3	SL3.3E	Del7	this manuscript
PRJNA881288	SAMN31248676	E60-19	2019	Benin	Oueme	Mu-A1	SL3.3	SL3.3E	Del7	this manuscript
PRJNA881288	SAMN31248677	536B-19	2019	Benin	Oueme	Mu-A1	SL3.3	SL3.3E	Del7	this manuscript
PRJNA881288	SAMN31248678	1136-19	2019	Benin	Oueme	Mu-A1	SL3.3	SL3.3E	Del7	this manuscript
PRJNA881288	SAMN31248679	537-19	2019	Benin	Oueme	Mu-A1	SL3.3	SL3.3E	Del7	this manuscript
PRJNA881288	SAMN31248681	208A-19	2019	Benin	Oueme	Mu-A1	SL3.3	SL3.3E	Del7	this manuscript	X
PRJNA881288	SAMN31248682	1294-19	2019	Benin	Oueme	Mu-A1	SL3.3	SL3.3E	Del7	this manuscript
PRJNA881288	SAMN31248683	1173C-19	2019	Benin	Oueme	Mu-A1	SL3.3	SL3.3E	Del7	this manuscript
PRJNA881288	SAMN31248684	1317-19	2019	Benin	Oueme	Mu-A1	SL3.3	SL3.3E	Del7	this manuscript
PRJNA881288	SAMN31248685	834-20	2020	Benin	Oueme	Mu-A1	SL3.3	SL3.3E	Del7	this manuscript
PRJNA881288	SAMN31248686	478-20	2020	Benin	Oueme	Mu-A1	SL3.3	SL3.3E	Del7	this manuscript
PRJNA881288	SAMN31248687	62-20	2020	Benin	Oueme	Mu-A1	SL3.3	SL3.3E	Del7	this manuscript
PRJNA881288	SAMN31248688	1366A-19	2019	Benin	Oueme	Mu-A1	SL3.3	SL3.3E	Del7	this manuscript
PRJNA881288	SAMN31248689	186-20	2020	Benin	Oueme	Mu-A1	SL3.3	SL3.3E	Del7	this manuscript
PRJNA881288	SAMN31248690	977-20	2020	Benin	Oueme	Mu-A2	SL3.2		Del2	this manuscript
PRJNA881288	SAMN31248691	913-20	2020	Benin	Oueme	Mu-A1	SL3.3	SL3.3E	Del7	this manuscript
PRJNA881288	SAMN31248692	914-20	2020	Benin	Oueme	Mu-A1	SL3.3	SL3.3E	Del7	this manuscript
PRJNA881288	SAMN31248693	78-21	2021	Benin	Oueme	Mu-A1	SL3.3	SL3.3E	Del7	this manuscript
PRJNA881288	SAMN31248694	46B-21	2021	Benin	Oueme	Mu-A1	SL3.3	SL3.3E	Del7	this manuscript
PRJNA881288	SAMN31248695	554-20	2020	Benin	Oueme	Mu-A1	SL3.3	SL3.3E	Del7	this manuscript
PRJNA499075	SAMN10342220	958-13	2013	Benin	Oueme	Mu-A1	SL3.3	SL3.3E	Del7	Coudereau et al. 2020	X
PRJNA499075	SAMN10342221	978-13	2013	Benin	Oueme	Mu-A1	SL3.3	SL3.3E	Del7	Coudereau et al. 2020
PRJNA499075	SAMN10342222	99-10-08	2008	Benin	Oueme	Mu-A1	SL3.3	SL3.3E	Del7	Coudereau et al. 2020
PRJNA499075	SAMN10342223	997-14	2014	Benin	Oueme	Mu-A1	SL3.3	SL3.3E	Del7	Coudereau et al. 2020	X
PRJNA499075	SAMN10342216	87-9-07	2007	Benin	Oueme	Mu-A1	SL3.3	SL3.3E	Del7	Coudereau et al. 2020
PRJNA499075	SAMN10342217	902-16	2016	Benin	Oueme	Mu-A1	SL3.3	SL3.3E	Del7	Coudereau et al. 2020	X
PRJNA499075	SAMN10342218	91-16	2016	Benin	Oueme	Mu-A1	SL3.3	SL3.3E	Del7	Coudereau et al. 2020
PRJNA499075	SAMN10342219	957-13	2013	Nigeria	Oueme	Mu-A1	SL3.3	SL3.3E	Del7	Coudereau et al. 2020	X
PRJNA499075	SAMN10342112	320-7-12	2012	Nigeria	Oueme	Mu-A2	SL3.2		Del2	Coudereau et al. 2020
PRJNA499075	SAMN10342075	269-3-11	2011	Benin	Oueme	Mu-A1	SL3.3	SL3.3E	Del7	Coudereau et al. 2020
PRJNA499075	SAMN10342113	322-10-12	2012	Benin	Oueme	Mu-A1	SL3.3	SL3.3E	Del7	Coudereau et al. 2020
PRJNA499075	SAMN10342181	56-15	2015	Benin	Oueme	Mu-A1	SL3.3	SL3.3E	Del7	Coudereau et al. 2020
PRJNA499075	SAMN10342180	556-14	2014	Benin	Oueme	Mu-A1	SL3.3	SL3.3E	Del7	Coudereau et al. 2020
PRJNA499075	SAMN10342183	56A-14	2014	Benin	Oueme	Mu-A1	SL3.3	SL3.3E	Del7	Coudereau et al. 2020
PRJNA499075	SAMN10342182	568-14	2014	Benin	Oueme	Mu-A1	SL3.3	SL3.3E	Del7	Coudereau et al. 2020
PRJNA499075	SAMN10342177	53-9-07	2007	Benin	Oueme	Mu-A1	SL3.3	SL3.3E	Del7	Coudereau et al. 2020
PRJNA499075	SAMN10342176	53-8-07	2007	Benin	Oueme	Mu-A1	SL3.3	SL3.3E	Del7	Coudereau et al. 2020	X
PRJNA499075	SAMN10342179	549-16	2016	Benin	Oueme	Mu-A1	SL3.3	SL3.3E	Del7	Coudereau et al. 2020	X
PRJNA499075	SAMN10342071	265-3-11	2011	Benin	Oueme	Mu-A1	SL3.3	SL3.3E	Del7	Coudereau et al. 2020	X
PRJNA499075	SAMN10342185	594-13	2013	Nigeria	Oueme	Mu-A1	SL3.3	SL3.3E	Del7	Coudereau et al. 2020
PRJNA499075	SAMN10342184	58-13	2013	Nigeria	Oueme	Mu-A1	SL3.3	SL3.3E	Del7	Coudereau et al. 2020	X
PRJNA499075	SAMN10342105	307-3-12	2012	Benin	Oueme	Mu-A1	SL3.3	SL3.3E	Del7	Coudereau et al. 2020	X
PRJNA499075	SAMN10342104	305-8-12	2012	Benin	Oueme	Mu-A1	SL3.3	SL3.3E	Del7	Coudereau et al. 2020
PRJNA499075	SAMN10342072	266-3-11	2011	Benin	Oueme	Mu-A1	SL3.3	SL3.3E	Del7	Coudereau et al. 2020
PRJNA499075	SAMN10342073	267-1-11	2011	Benin	Oueme	Mu-A1	SL3.3	SL3.3E	Del7	Coudereau et al. 2020
PRJNA499075	SAMN10342066	260-1-11	2011	Benin	Oueme	Mu-A1	SL3.3	SL3.3E	Del7	Coudereau et al. 2020	X
PRJNA499075	SAMN10342067	260-4-11	2011	Benin	Oueme	Mu-A1	SL3.3	SL3.3E	Del7	Coudereau et al. 2020
PRJNA499075	SAMN10342068	262-14	2014	Benin	Oueme	Mu-A1	SL3.3	SL3.3E	Del7	Coudereau et al. 2020
PRJNA499075	SAMN10342069	262-4-11	2011	Benin	Oueme	Mu-A1	SL3.3	SL3.3E	Del7	Coudereau et al. 2020
PRJNA499075	SAMN10342126	37-4-06	2006	Nigeria	Oueme	Mu-A1	SL3.3	SL3.3E	Del7	Coudereau et al. 2020
PRJNA499075	SAMN10342127	37-5-06	2006	Benin	Oueme	Mu-A1	SL3.3	SL3.3E	Del7	Coudereau et al. 2020
PRJNA499075	SAMN10342128	37-6-06	2006	Benin	Oueme	Mu-A1	SL3.3	SL3.3E	Del7	Coudereau et al. 2020
PRJNA499075	SAMN10342129	372a-15	2015	Benin	Oueme	Mu-A1	SL3.3	SL3.3E	Del7	Coudereau et al. 2020
PRJNA499075	SAMN10342130	380-8-14	2014	Benin	Oueme	Mu-A1	SL3.3	SL3.3E	Del7	Coudereau et al. 2020
PRJNA499075	SAMN10342131	385b-16	2016	Nigeria	Oueme	Mu-A1	SL3.3	SL3.3E	Del7	Coudereau et al. 2020	X
PRJNA499075	SAMN10342132	39-4-06	2006	Nigeria	Oueme	Mu-A1	SL3.3	SL3.3E	Del7	Coudereau et al. 2020
PRJNA499075	SAMN10342133	39-8-06	2006	Benin	Oueme	Mu-A1	SL3.3	SL3.3E	Del7	Coudereau et al. 2020
PRJNA499075	SAMN10342134	40-1-06	2006	Benin	Oueme	Mu-A1	SL3.3	SL3.3E	Del7	Coudereau et al. 2020
PRJNA499075	SAMN10342135	403-7-14	2014	Benin	Oueme	Mu-A1	SL3.3	SL3.3E	Del7	Coudereau et al. 2020	X
PRJNA499075	SAMN10342034	1422-12	2012	Benin	Oueme	Mu-A1	SL3.3	SL3.3E	Del7	Coudereau et al. 2020
PRJNA499075	SAMN10342035	1426-12	2012	Benin	Oueme	Mu-A1	SL3.3	SL3.3E	Del7	Coudereau et al. 2020
PRJNA499075	SAMN10342103	305-2-12	2012	Benin	Oueme	Mu-A1	SL3.3	SL3.3E	Del7	Coudereau et al. 2020
PRJNA499075	SAMN10342026	1341-13	2013	Benin	Oueme	Mu-A1	SL3.3	SL3.3E	Del7	Coudereau et al. 2020
PRJNA499075	SAMN10342027	1342-13	2013	Benin	Oueme	Mu-A1	SL3.3	SL3.3E	Del7	Coudereau et al. 2020
PRJNA499075	SAMN10342028	1343-13	2013	Benin	Oueme	Mu-A1	SL3.3	SL3.3E	Del7	Coudereau et al. 2020
PRJNA499075	SAMN10342029	1347-15	2015	Benin	Oueme	Mu-A1	SL3.3	SL3.3E	Del7	Coudereau et al. 2020
PRJNA499075	SAMN10342030	1357-12	2012	Benin	Oueme	Mu-A1	SL3.3	SL3.3E	Del7	Coudereau et al. 2020	X
PRJNA499075	SAMN10342031	1365-13	2013	Benin	Oueme	Mu-A1	SL3.3	SL3.3E	Del7	Coudereau et al. 2020
PRJNA499075	SAMN10342032	140-14	2014	Benin	Oueme	Mu-A1	SL3.3	SL3.3E	Del7	Coudereau et al. 2020	X
PRJNA499075	SAMN10342033	1400-12	2012	Benin	Oueme	Mu-A1	SL3.3	SL3.3E	Del7	Coudereau et al. 2020	X
PRJNA499075	SAMN10342101	303-1-12	2012	Benin	Oueme	Mu-A1	SL3.3	SL3.3E	Del7	Coudereau et al. 2020
PRJNA499075	SAMN10342100	300-2-12	2012	Benin	Oueme	Mu-A1	SL3.3	SL3.3E	Del7	Coudereau et al. 2020	X
PRJNA499075	SAMN10342099	300-1-12	2012	Benin	Oueme	Mu-A1	SL3.3	SL3.3E	Del7	Coudereau et al. 2020
PRJNA499075	SAMN10342098	30-14	2014	Benin	Oueme	Mu-A1	SL3.3	SL3.3E	Del7	Coudereau et al. 2020
PRJNA499075	SAMN10342125	36-1-06	2006	Benin	Oueme	Mu-A1	SL3.3	SL3.3E	Del7	Coudereau et al. 2020
PRJNA499075	SAMN10342124	356b-15	2015	Benin	Oueme	Mu-A1	SL3.3	SL3.3E	Del7	Coudereau et al. 2020	X
PRJNA499075	SAMN10342123	35-2-06	2006	Benin	Oueme	Mu-A1	SL3.3	SL3.3E	Del7	Coudereau et al. 2020
PRJNA499075	SAMN10342122	343-1-13	2013	Benin	Oueme	Mu-A1	SL3.3	SL3.3E	Del7	Coudereau et al. 2020
PRJNA499075	SAMN10342121	331-7-12	2012	Benin	Oueme	Mu-A1	SL3.3	SL3.3E	Del7	Coudereau et al. 2020
PRJNA499075	SAMN10342119	330-1-12	2012	Benin	Oueme	Mu-A1	SL3.3	SL3.3E	Del7	Coudereau et al. 2020
PRJNA499075	SAMN10342118	33-7-06	2006	Benin	Oueme	Mu-A1	SL3.3	SL3.3E	Del7	Coudereau et al. 2020
PRJNA499075	SAMN10342117	328-3-12	2012	Benin	Oueme	Mu-A1	SL3.3	SL3.3E	Del7	Coudereau et al. 2020
PRJNA499075	SAMN10342116	327-8-12	2012	Benin	Oueme	Mu-A1	SL3.3	SL3.3E	Del7	Coudereau et al. 2020
PRJNA499075	SAMN10342076	270-3-11	2011	Benin	Oueme	Mu-A1	SL3.3	SL3.3E	Del7	Coudereau et al. 2020
PRJNA499075	SAMN10342041	147-16	2016	Benin	Oueme	Mu-A1	SL3.3	SL3.3E	Del7	Coudereau et al. 2020
PRJNA499075	SAMN10342040	1456-13	2013	Benin	Oueme	Mu-A1	SL3.3	SL3.3E	Del7	Coudereau et al. 2020	X
PRJNA499075	SAMN10342043	1534-13	2013	Benin	Oueme	Mu-A1	SL3.3	SL3.3E	Del7	Coudereau et al. 2020
PRJNA499075	SAMN10342042	1477-12	2012	Benin	Oueme	Mu-A1	SL3.3	SL3.3E	Del7	Coudereau et al. 2020
PRJNA499075	SAMN10342037	1448-13	2013	Benin	Oueme	Mu-A1	SL3.3	SL3.3E	Del7	Coudereau et al. 2020
PRJNA499075	SAMN10342036	1445-12	2012	Benin	Oueme	Mu-A1	SL3.3	SL3.3E	Del7	Coudereau et al. 2020	X
PRJNA499075	SAMN10342039	1450A-14	2014	Benin	Oueme	Mu-A1	SL3.3	SL3.3E	Del7	Coudereau et al. 2020	X
PRJNA499075	SAMN10342038	1449-13	2013	Benin	Oueme	Mu-A1	SL3.3	SL3.3E	Del7	Coudereau et al. 2020
PRJNA499075	SAMN10342045	1545-13	2013	Benin	Oueme	Mu-A1	SL3.3	SL3.3E	Del7	Coudereau et al. 2020
PRJNA499075	SAMN10342044	1537-13	2013	Nigeria	Oueme	Mu-A1	SL3.3	SL3.3E	Del7	Coudereau et al. 2020
PRJNA499075	SAMN10342214	862-14	2014	Benin	Oueme	Mu-A1	SL3.3	SL3.3E	Del7	Coudereau et al. 2020	X
PRJNA499075	SAMN10342215	864-14	2014	Nigeria	Oueme	Mu-A1	SL3.3	SL3.3E	Del7	Coudereau et al. 2020
PRJNA499075	SAMN10342110	319-14	2014	Nigeria	Oueme	Mu-A1	SL3.3	SL3.3E	Del7	Coudereau et al. 2020	X
PRJNA499075	SAMN10342206	79-9-07	2007	Benin	Oueme	Mu-A1	SL3.3	SL3.3E	Del7	Coudereau et al. 2020
PRJNA499075	SAMN10342207	791-16	2016	Benin	Oueme	Mu-A1	SL3.3	SL3.3E	Del7	Coudereau et al. 2020
PRJNA499075	SAMN10342208	808-14	2014	Benin	Oueme	Mu-A1	SL3.3	SL3.3E	Del7	Coudereau et al. 2020
PRJNA499075	SAMN10342209	81-9-07	2007	Benin	Oueme	Mu-A1	SL3.3	SL3.3E	Del7	Coudereau et al. 2020
PRJNA499075	SAMN10342210	819-13	2013	Benin	Oueme	Mu-A1	SL3.3	SL3.3E	Del7	Coudereau et al. 2020	X
PRJNA499075	SAMN10342211	83-4-07	2007	Benin	Oueme	Mu-A1	SL3.3	SL3.3E	Del7	Coudereau et al. 2020
PRJNA499075	SAMN10342212	834-14	2014	Benin	Oueme	Mu-A1	SL3.3	SL3.3E	Del7	Coudereau et al. 2020
PRJNA499075	SAMN10342213	856-16	2016	Benin		Mu-A2	SL3.2		Del2	Coudereau et al. 2020	X
PRJNA499075	SAMN10342154	44-4-07	2007	Benin	Oueme	Mu-A1	SL3.3	SL3.3E	Del7	Coudereau et al. 2020
PRJNA499075	SAMN10342155	44-5-07	2007	Benin	Oueme	Mu-A1	SL3.3	SL3.3E	Del7	Coudereau et al. 2020	X
PRJNA499075	SAMN10342102	303-5-12	2012	Benin	Oueme	Mu-A1	SL3.3	SL3.3E	Del7	Coudereau et al. 2020	X
PRJNA499075	SAMN10342148	420-7-15	2015	Benin	Oueme	Mu-A1	SL3.3	SL3.3E	Del7	Coudereau et al. 2020
PRJNA499075	SAMN10342149	421a-16	2016	Benin	Oueme	Mu-A1	SL3.3	SL3.3E	Del7	Coudereau et al. 2020
PRJNA499075	SAMN10342146	42-11-06	2006	Benin	Oueme	Mu-A1	SL3.3	SL3.3E	Del7	Coudereau et al. 2020
PRJNA499075	SAMN10342147	42-5-06	2006	Benin	Oueme	Mu-A1	SL3.3	SL3.3E	Del7	Coudereau et al. 2020
PRJNA499075	SAMN10342152	44-13-07	2007	Benin	Oueme	Mu-A1	SL3.3	SL3.3E	Del7	Coudereau et al. 2020
PRJNA499075	SAMN10342153	44-2-07	2007	Benin	Oueme	Mu-A1	SL3.3	SL3.3E	Del7	Coudereau et al. 2020
PRJNA499075	SAMN10342150	429-2-15	2015	Benin	Oueme	Mu-A1	SL3.3	SL3.3E	Del7	Coudereau et al. 2020
PRJNA499075	SAMN10342151	429-3-15	2015	Benin	Oueme	Mu-A1	SL3.3	SL3.3E	Del7	Coudereau et al. 2020
PRJNA499075	SAMN10342111	32-19-06	2006	Benin	Oueme	Mu-A1	SL3.3	SL3.3E	Del7	Coudereau et al. 2020
PRJNA499075	SAMN10342052	1669-13	2013	Benin	Oueme	Mu-A1	SL3.3	SL3.3E	Del7	Coudereau et al. 2020	X
PRJNA499075	SAMN10342053	1679-13	2013	Benin	Oueme	Mu-A1	SL3.3	SL3.3E	Del7	Coudereau et al. 2020	X
PRJNA499075	SAMN10342050	1655-13	2013	Benin	Oueme	Mu-A1	SL3.3	SL3.3E	Del7	Coudereau et al. 2020
PRJNA499075	SAMN10342051	1668-13	2013	Benin	Oueme	Mu-A1	SL3.3	SL3.3E	Del7	Coudereau et al. 2020	X
PRJNA499075	SAMN10342048	1567-14	2014	Benin	Oueme	Mu-A1	SL3.3	SL3.3E	Del7	Coudereau et al. 2020	X
PRJNA499075	SAMN10342049	1595-13	2013	Benin	Oueme	Mu-A1	SL3.3	SL3.3E	Del7	Coudereau et al. 2020
PRJNA499075	SAMN10342046	1549-14	2014	Benin	Oueme	Mu-A1	SL3.3	SL3.3E	Del7	Coudereau et al. 2020
PRJNA499075	SAMN10342047	1553-15	2015	Nigeria	Oueme	Mu-A1	SL3.3	SL3.3E	Del7	Coudereau et al. 2020
PRJNA499075	SAMN10342054	17-13	2013	Benin	Oueme	Mu-A1	SL3.3	SL3.3E	Del7	Coudereau et al. 2020
PRJNA499075	SAMN10342055	1707-14	2014	Benin	Oueme	Mu-A1	SL3.3	SL3.3E	Del7	Coudereau et al. 2020
PRJNA499075	SAMN10342203	77-14	2014	Benin	Oueme	Mu-A1	SL3.3	SL3.3E	Del7	Coudereau et al. 2020	X
PRJNA499075	SAMN10342202	747-13	2013	Nigeria	Oueme	Mu-A1	SL3.3	SL3.3E	Del7	Coudereau et al. 2020	X
PRJNA499075	SAMN10342201	723-14	2014	Benin	Oueme	Mu-A1	SL3.3	SL3.3E	Del7	Coudereau et al. 2020
PRJNA499075	SAMN10342200	722-14	2014	Benin	Oueme	Mu-A1	SL3.3	SL3.3E	Del7	Coudereau et al. 2020
PRJNA499075	SAMN10342199	720-14	2014	Benin	Oueme	Mu-A1	SL3.3	SL3.3E	Del7	Coudereau et al. 2020
PRJNA499075	SAMN10342198	718-13	2013	Benin	Oueme	Mu-A1	SL3.3	SL3.3E	Del7	Coudereau et al. 2020
PRJNA499075	SAMN10342197	712b-15	2015	Benin	Oueme	Mu-A1	SL3.3	SL3.3E	Del7	Coudereau et al. 2020	X
PRJNA499075	SAMN10342205	788-15	2015	Benin	Oueme	Mu-A1	SL3.3	SL3.3E	Del7	Coudereau et al. 2020	X
PRJNA499075	SAMN10342204	771-13	2013	Benin	Oueme	Mu-A1	SL3.3	SL3.3E	Del7	Coudereau et al. 2020
PRJNA499075	SAMN10342145	418-1-14	2014	Benin	Oueme	Mu-A1	SL3.3	SL3.3E	Del7	Coudereau et al. 2020
PRJNA499075	SAMN10342144	416-10-14	2014	Benin	Oueme	Mu-A1	SL3.3	SL3.3E	Del7	Coudereau et al. 2020
PRJNA499075	SAMN10342137	41-10-06	2006	Benin	Oueme	Mu-A1	SL3.3	SL3.3E	Del7	Coudereau et al. 2020	X
PRJNA499075	SAMN10342136	404-5-14	2014	Benin	Oueme	Mu-A1	SL3.3	SL3.3E	Del7	Coudereau et al. 2020
PRJNA499075	SAMN10342139	41-9-06	2006	Benin	Oueme	Mu-A1	SL3.3	SL3.3E	Del7	Coudereau et al. 2020
PRJNA499075	SAMN10342138	41-6-06	2006	Benin	Oueme	Mu-A1	SL3.3	SL3.3E	Del7	Coudereau et al. 2020
PRJNA499075	SAMN10342141	414-7-14	2014	Benin	Oueme	Mu-A1	SL3.3	SL3.3E	Del7	Coudereau et al. 2020
PRJNA499075	SAMN10342140	414-4-14	2014	Benin	Oueme	Mu-A1	SL3.3	SL3.3E	Del7	Coudereau et al. 2020	X
PRJNA499075	SAMN10342143	415-16-14	2014	Benin	Oueme	Mu-A1	SL3.3	SL3.3E	Del7	Coudereau et al. 2020
PRJNA499075	SAMN10342142	415-11-14	2014	Benin	Oueme	Mu-A1	SL3.3	SL3.3E	Del7	Coudereau et al. 2020
PRJNA499075	SAMN10342114	322-5-12	2012	Benin	Oueme	Mu-A1	SL3.3	SL3.3E	Del7	Coudereau et al. 2020	X
PRJNA499075	SAMN10342058	1793-13	2013	Benin	Oueme	Mu-A1	SL3.3	SL3.3E	Del7	Coudereau et al. 2020
PRJNA499075	SAMN10342057	1763b-15	2015	Nigeria	Oueme	Mu-A1	SL3.3	SL3.3E	Del7	Coudereau et al. 2020
PRJNA499075	SAMN10342056	1709-13	2013	Benin	Oueme	Mu-A1	SL3.3	SL3.3E	Del7	Coudereau et al. 2020
PRJNA499075	SAMN10342063	245-7-11	2011	Benin	Oueme	Mu-A1	SL3.3	SL3.3E	Del7	Coudereau et al. 2020
PRJNA499075	SAMN10342062	215-13	2013	Benin	Oueme	Mu-A1	SL3.3	SL3.3E	Del7	Coudereau et al. 2020
PRJNA499075	SAMN10342061	210-17	2017	Benin	Oueme	Mu-A1	SL3.3	SL3.3E	Del7	Coudereau et al. 2020
PRJNA499075	SAMN10342060	197-15	2015	Benin	Oueme	Mu-A1	SL3.3	SL3.3E	Del7	Coudereau et al. 2020
PRJNA499075	SAMN10342065	259-1-11	2011	Benin	Oueme	Mu-A1	SL3.3	SL3.3E	Del7	Coudereau et al. 2020	X
PRJNA499075	SAMN10342064	257-4-11	2011	Benin	Oueme	Mu-A1	SL3.3	SL3.3E	Del7	Coudereau et al. 2020	X
PRJNA499075	SAMN10342090	283-8-11	2011	Benin	Oueme	Mu-A2	SL3.2		Del2	Coudereau et al. 2020
PRJNA499075	SAMN10342091	283-9-11	2011	Nigeria	Oueme	Mu-A1	SL3.3	SL3.3E	Del7	Coudereau et al. 2020	X
PRJNA499075	SAMN10342115	324-4-12	2012	Benin	Oueme	Mu-A1	SL3.3	SL3.3E	Del7	Coudereau et al. 2020
PRJNA499075	SAMN10342094	287b-16	2016	Benin	Oueme	Mu-A1	SL3.3	SL3.3E	Del7	Coudereau et al. 2020
PRJNA499075	SAMN10342174	525-14	2014	Benin	Oueme	Mu-A1	SL3.3	SL3.3E	Del7	Coudereau et al. 2020
PRJNA499075	SAMN10342175	53-1-07	2007	Benin	Oueme	Mu-A1	SL3.3	SL3.3E	Del7	Coudereau et al. 2020
PRJNA499075	SAMN10342170	509-13	2013	Benin	Oueme	Mu-A1	SL3.3	SL3.3E	Del7	Coudereau et al. 2020
PRJNA499075	SAMN10342171	51-14	2014	Benin	Oueme	Mu-A1	SL3.3	SL3.3E	Del7	Coudereau et al. 2020	X
PRJNA499075	SAMN10342172	52-14-07	2007	Benin	Oueme	Mu-A1	SL3.3	SL3.3E	Del7	Coudereau et al. 2020	X
PRJNA499075	SAMN10342173	52-21-07	2007	Benin	Oueme	Mu-A1	SL3.3	SL3.3E	Del7	Coudereau et al. 2020	X
PRJNA499075	SAMN10342166	483-15	2015	Benin	Oueme	Mu-A1	SL3.3	SL3.3E	Del7	Coudereau et al. 2020
PRJNA499075	SAMN10342167	484-13	2013	Benin	Oueme	Mu-A1	SL3.3	SL3.3E	Del7	Coudereau et al. 2020
PRJNA499075	SAMN10342168	49-5-07	2007	Benin	Oueme	Mu-A1	SL3.3	SL3.3E	Del7	Coudereau et al. 2020
PRJNA499075	SAMN10342169	50-13	2013	Benin	Oueme	Mu-A1	SL3.3	SL3.3E	Del7	Coudereau et al. 2020
PRJNA499075	SAMN10342074	268-2-11	2011	Benin	Oueme	Mu-A1	SL3.3	SL3.3E	Del7	Coudereau et al. 2020
PRJNA499075	SAMN10342096	292-5-12	2012	Benin	Oueme	Mu-A1	SL3.3	SL3.3E	Del7	Coudereau et al. 2020	X
PRJNA499075	SAMN10342085	276-3-11	2011	Benin	Oueme	Mu-A1	SL3.3	SL3.3E	Del7	Coudereau et al. 2020
PRJNA499075	SAMN10342084	276-1-11	2011	Benin	Oueme	Mu-A1	SL3.3	SL3.3E	Del7	Coudereau et al. 2020	X
PRJNA499075	SAMN10342165	480-14	2014	Benin	Oueme	Mu-A2	SL3.2		Del2	Coudereau et al. 2020
PRJNA499075	SAMN10342164	48-7-07	2007	Benin	Oueme	Mu-A1	SL3.3	SL3.3E	Del7	Coudereau et al. 2020
PRJNA499075	SAMN10342077	271-4-11	2011	Benin	Oueme	Mu-A1	SL3.3	SL3.3E	Del7	Coudereau et al. 2020
PRJNA499075	SAMN10342097	295-3-12	2012	Benin	Oueme	Mu-A1	SL3.3	SL3.3E	Del7	Coudereau et al. 2020
PRJNA499075	SAMN10342159	46-14-07	2007	Benin	Oueme	Mu-A1	SL3.3	SL3.3E	Del7	Coudereau et al. 2020	X
PRJNA499075	SAMN10342158	46-12-07	2007	Benin	Oueme	Mu-A1	SL3.3	SL3.3E	Del7	Coudereau et al. 2020
PRJNA499075	SAMN10342157	458-16	2016	Benin	Oueme	Mu-A1	SL3.3	SL3.3E	Del7	Coudereau et al. 2020
PRJNA499075	SAMN10342156	445-14	2014	Nigeria	Oueme	Mu-A1	SL3.3	SL3.3E	Del7	Coudereau et al. 2020	X
PRJNA499075	SAMN10342163	48-3-07	2007	Benin	Oueme	Mu-A1	SL3.3	SL3.3E	Del7	Coudereau et al. 2020
PRJNA499075	SAMN10342162	48-17-07	2007	Benin	Oueme	Mu-A1	SL3.3	SL3.3E	Del7	Coudereau et al. 2020
PRJNA499075	SAMN10342161	47-6-07	2007	Nigeria	Oueme	Mu-A1	SL3.3	SL3.3E	Del7	Coudereau et al. 2020
PRJNA499075	SAMN10342160	460-13	2013	Benin	Oueme	Mu-A1	SL3.3	SL3.3E	Del7	Coudereau et al. 2020
PRJNA499075	SAMN10342079	272-1-11	2011	Nigeria	Oueme	Mu-A1	SL3.3	SL3.3E	Del7	Coudereau et al. 2020	X
PRJNA499075	SAMN10342078	271-6-11	2011	Benin	Oueme	Mu-A1	SL3.3	SL3.3E	Del7	Coudereau et al. 2020	X
PRJNA499075	SAMN10342081	275-1-11	2011	Benin	Oueme	Mu-A1	SL3.3	SL3.3E	Del7	Coudereau et al. 2020
PRJNA499075	SAMN10342080	272-16	2016	Benin	Oueme	Mu-A1	SL3.3	SL3.3E	Del7	Coudereau et al. 2020	X
PRJNA499075	SAMN10342083	275-6-11	2011	Benin	Oueme	Mu-A1	SL3.3	SL3.3E	Del7	Coudereau et al. 2020
PRJNA499075	SAMN10342082	275-2-11	2011	Benin	Oueme	Mu-A1	SL3.3	SL3.3E	Del7	Coudereau et al. 2020
PRJNA499075	SAMN10342070	265-1-11	2011	Benin	Oueme	Mu-A1	SL3.3	SL3.3E	Del7	Coudereau et al. 2020
PRJNA499075	SAMN10342192	672-16	2016	Nigeria	Oueme	Mu-A1	SL3.3	SL3.3E	Del7	Coudereau et al. 2020
PRJNA499075	SAMN10342193	68-1-07	2007	Benin	Oueme	Mu-A1	SL3.3	SL3.3E	Del7	Coudereau et al. 2020
PRJNA499075	SAMN10342190	62-14	2014	Benin	Oueme	Mu-A1	SL3.3	SL3.3E	Del7	Coudereau et al. 2020
PRJNA499075	SAMN10342191	661-13	2013	Nigeria	Oueme	Mu-A1	SL3.3	SL3.3E	Del7	Coudereau et al. 2020
PRJNA499075	SAMN10342188	610-13	2013	Nigeria	Oueme	Mu-A1	SL3.3	SL3.3E	Del7	Coudereau et al. 2020	X
PRJNA499075	SAMN10342189	619-16	2016	Benin	Oueme	Mu-A1	SL3.3	SL3.3E	Del7	Coudereau et al. 2020	X
PRJNA499075	SAMN10342186	60-14	2014	Benin	Oueme	Mu-A1	SL3.3	SL3.3E	Del7	Coudereau et al. 2020
PRJNA499075	SAMN10342187	61-4-07	2007	Benin	Oueme	Mu-A1	SL3.3	SL3.3E	Del7	Coudereau et al. 2020
PRJNA499075	SAMN10342088	282-5-11	2011	Benin	Oueme	Mu-A2	SL3.2		Del2	Coudereau et al. 2020	X
PRJNA499075	SAMN10342089	282-7-11	2011	Benin	Oueme	Mu-A1	SL3.3	SL3.3E	Del7	Coudereau et al. 2020
PRJNA499075	SAMN10342086	277-1-11	2011	Benin	Oueme	Mu-A1	SL3.3	SL3.3E	Del7	Coudereau et al. 2020
PRJNA499075	SAMN10342087	277-15	2015	Benin	Oueme	Mu-A1	SL3.3	SL3.3E	Del7	Coudereau et al. 2020	X
PRJNA499075	SAMN10342092	286-6-11	2011	Benin	Oueme	Mu-A1	SL3.3	SL3.3E	Del7	Coudereau et al. 2020
PRJNA499075	SAMN10342093	287-1-11	2011	Benin	Oueme	Mu-A1	SL3.3	SL3.3E	Del7	Coudereau et al. 2020	X
PRJNA499075	SAMN10342194	68-6-07	2007	Benin	Oueme	Mu-A1	SL3.3	SL3.3E	Del7	Coudereau et al. 2020	X
PRJNA499075	SAMN10342195	685-16	2016	Nigeria	Oueme	Mu-A1	SL3.3	SL3.3E	Del7	Coudereau et al. 2020
PRJNA499075	SAMN10342106	309-2-12	2012	Benin	Oueme	Mu-A1	SL3.3	SL3.3E	Del7	Coudereau et al. 2020
PRJNA499075	SAMN10342107	310-4-12	2012	Benin	Oueme	Mu-A1	SL3.3	SL3.3E	Del7	Coudereau et al. 2020
PRJNA499075	SAMN10342108	314-7-12	2012	Benin	Oueme	Mu-A1	SL3.3	SL3.3E	Del7	Coudereau et al. 2020
PRJNA499075	SAMN10342024	1327-12	2012	Benin	Oueme	Mu-A1	SL3.3	SL3.3E	Del7	Coudereau et al. 2020	X
PRJNA499075	SAMN10342025	1327-13	2013	Nigeria	Oueme	Mu-A1	SL3.3	SL3.3E	Del7	Coudereau et al. 2020	X
PRJNA499075	SAMN10342109	317-13	2013	Nigeria	Oueme	Mu-A1	SL3.3	SL3.3E	Del7	Coudereau et al. 2020	X
PRJNA499075	SAMN10342020	12-16	2016	Benin	Oueme	Mu-A1	SL3.3	SL3.3E	Del7	Coudereau et al. 2020	X
PRJNA499075	SAMN10342021	1208-13	2013	Benin	Oueme	Mu-A1	SL3.3	SL3.3E	Del7	Coudereau et al. 2020
PRJNA499075	SAMN10342022	1232-13	2013	Nigeria	Oueme	Mu-A1	SL3.3	SL3.3E	Del7	Coudereau et al. 2020	X
PRJNA499075	SAMN10342023	125-13	2013	Nigeria	Oueme	Mu-A1	SL3.3	SL3.3E	Del7	Coudereau et al. 2020	X
PRJNA499075	SAMN10342016	1115-16	2016	Benin	Oueme	Mu-A2	SL3.2		Del2	Coudereau et al. 2020	X
PRJNA499075	SAMN10342017	1148-13	2013	Benin	Oueme	Mu-A1	SL3.3	SL3.3E	Del7	Coudereau et al. 2020
PRJNA499075	SAMN10342018	1154-13	2013	Nigeria	Oueme	Mu-A1	SL3.3	SL3.3E	Del7	Coudereau et al. 2020	X
PRJNA499075	SAMN10342019	1172-13	2013	Benin	Oueme	Mu-A2	SL3.2		Del2	Coudereau et al. 2020
PRJEB4025	SAMEA2079270	1_BP5	NA	Cameroon	Nyong	Mu-A1	SL3.3	SL3.3A	Del4	Bolz et al. 2015
PRJEB4025	SAMEA2081454	2_BP6	NA	Cameroon	Nyong	Mu-A1	SL3.3	SL3.3A	Del4	Bolz et al. 2015
PRJEB4025	SAMEA2079431	3_BP8	NA	Cameroon	Nyong	Mu-A1	SL3.3	SL3.3A	Del4	Bolz et al. 2015
PRJEB4025	SAMEA2081455	5_BP20	2011	Cameroon	Mape	Mu-A1	SL3.3	SL3.3B	Del5	Bolz et al. 2015
PRJEB4025	SAMEA2079432	6_BP21	2011	Cameroon	Mape	Mu-A1	SL3.3	SL3.3B	Del5	Bolz et al. 2015
PRJEB4025	SAMEA2079272	7_BP22	NA	Cameroon	Nyong	Mu-A1	SL3.3	SL3.3A	Del4	Bolz et al. 2015
PRJEB4025	SAMEA2081456	8_BP24	2011	Cameroon	Mape	Mu-A1	SL3.3	SL3.3B	Del5	Bolz et al. 2015
PRJEB4025	SAMEA2079433	9_BP25	NA	Cameroon	Nyong	Mu-A1	SL3.3	SL3.3A	Del4	Bolz et al. 2015
PRJEB4025	SAMEA2079273	10_BP27	NA	Cameroon	Nyong	Mu-A1	SL3.3	SL3.3A	Del4	Bolz et al. 2015
PRJEB4025	SAMEA2081457	11_BP28	2011	Cameroon	Mape	Mu-A1	SL3.3	SL3.3B	Del5	Bolz et al. 2015
PRJEB4025	SAMEA2079434	12_BP29	NA	Cameroon	Nyong	Mu-A1	SL3.3	SL3.3A	Del4	Bolz et al. 2015
PRJEB4025	SAMEA2079274	13_BP31	2011	Cameroon	Mape	Mu-A1	SL3.3	SL3.3B	Del5	Bolz et al. 2015
PRJEB4025	SAMEA2081536	14_BP32	NA	Cameroon	Nyong	Mu-A1	SL3.3	SL3.3A	Del4	Bolz et al. 2015	X
PRJEB4025	SAMEA2079435	15_BP33	2010	Cameroon	Mape	Mu-A1	SL3.3	SL3.3B	Del5	Bolz et al. 2015
PRJEB4025	SAMEA2079475	16_BP34	NA	Cameroon	Nyong	Mu-A1	SL3.3	SL3.3A	Del4	Bolz et al. 2015	X
PRJEB4025	SAMEA2081537	17_BP38	2010	Cameroon	Mape	Mu-A1	SL3.3	SL3.3B	Del5	Bolz et al. 2015
PRJEB4025	SAMEA1964290	18_BP39	NA	Cameroon	Nyong	Mu-A1	SL3.3	SL3.3A	Del4	Bolz et al. 2015
PRJEB4025	SAMEA2079476	19_BP40	2011	Cameroon	Mape	Mu-A1	SL3.3	SL3.3B	Del5	Bolz et al. 2015
PRJEB4025	SAMEA2081538	20_BP45	2011	Cameroon	Mape	Mu-A1	SL3.3	SL3.3B	Del5	Bolz et al. 2015
PRJEB4025	SAMEA2079436	21_BP46	2011	Cameroon	Mape	Mu-A1	SL3.3	SL3.3B	Del5	Bolz et al. 2015
PRJEB4025	SAMEA2079477	22_BP48	2011	Cameroon	Mape	Mu-A1	SL3.3	SL3.3B	Del5	Bolz et al. 2015
PRJEB4025	SAMEA2081539	23_BP50	2011	Cameroon	Mape	Mu-A1	SL3.3	SL3.3B	Del5	Bolz et al. 2015
PRJEB4025	SAMEA1972826	24_BP52	2011	Cameroon	Mape	Mu-A1	SL3.3	SL3.3B	Del5	Bolz et al. 2015
PRJEB4025	SAMEA2079478	25_BP53	NA	Cameroon	Nyong	Mu-A1	SL3.3	SL3.3A	Del4	Bolz et al. 2015	X
PRJEB4025	SAMEA2081540	26_BP55	2010	Cameroon	Mape	Mu-A1	SL3.3	SL3.3B	Del5	Bolz et al. 2015	X
PRJEB4025	SAMEA2079437	27_BP58	NA	Cameroon	Nyong	Mu-A1	SL3.3	SL3.3A	Del4	Bolz et al. 2015
PRJEB4025	SAMEA2079479	28_BP59	NA	Cameroon	Nyong	Mu-A1	SL3.3	SL3.3A	Del4	Bolz et al. 2015
PRJEB4025	SAMEA2081541	29_BP60	NA	Cameroon	Nyong	Mu-A1	SL3.3	SL3.3A	Del4	Bolz et al. 2015
PRJEB4025	SAMEA2079438	30_BP62	2011	Cameroon	Mape	Mu-A1	SL3.3	SL3.3B	Del5	Bolz et al. 2015
PRJEB4025	SAMEA2079480	31_BP65	2011	Cameroon	Mape	Mu-A1	SL3.3	SL3.3B	Del5	Bolz et al. 2015
PRJEB4025	SAMEA2081542	32_BP66	2011	Cameroon	Mape	Mu-A1	SL3.3	SL3.3B	Del5	Bolz et al. 2015
PRJEB4025	SAMEA2079439	33_BP67	2011	Cameroon	Mape	Mu-A1	SL3.3	SL3.3B	Del5	Bolz et al. 2015
PRJEB4025	SAMEA2079481	34_BP68	2011	Cameroon	Mape	Mu-A1	SL3.3	SL3.3B	Del5	Bolz et al. 2015
PRJEB4025	SAMEA2081543	35_BP69	2011	Cameroon	Mape	Mu-A1	SL3.3	SL3.3B	Del5	Bolz et al. 2015
PRJEB4025	SAMEA2079440	36_BP70	2011	Cameroon	Mape	Mu-A1	SL3.3	SL3.3B	Del5	Bolz et al. 2015
PRJEB4025	SAMEA2079482	37_BP71	NA	Cameroon	Nyong	Mu-A1	SL3.3	SL3.3A	Del4	Bolz et al. 2015
PRJEB4025	SAMEA2081544	38_BP72	2011	Cameroon	Mape	Mu-A1	SL3.3	SL3.3B	Del5	Bolz et al. 2015
PRJEB4025	SAMEA2079441	39_BP75	2010	Cameroon	Mape	Mu-A1	SL3.3	SL3.3B	Del5	Bolz et al. 2015
PRJEB4025	SAMEA2079483	40_BP76	2010	Cameroon	Mape	Mu-A1	SL3.3	SL3.3B	Del5	Bolz et al. 2015
PRJEB4025	SAMEA2081545	41_BP78	NA	Cameroon	Nyong	Mu-A1	SL3.3	SL3.3A	Del4	Bolz et al. 2015
PRJEB4025	SAMEA2079442	42_BP79	NA	Cameroon	Nyong	Mu-A1	SL3.3	SL3.3A	Del4	Bolz et al. 2015
PRJEB4025	SAMEA2079484	43_BP81	2011	Cameroon	Mape	Mu-A1	SL3.3	SL3.3B	Del5	Bolz et al. 2015
PRJEB4025	SAMEA2081546	44_BP82	NA	Cameroon	Nyong	Mu-A1	SL3.3	SL3.3A	Del4	Bolz et al. 2015
PRJEB4025	SAMEA2079443	45_BP83	2011	Cameroon	Mape	Mu-A1	SL3.3	SL3.3B	Del5	Bolz et al. 2015
PRJEB4025	SAMEA2079485	46_BP84	2010	Cameroon	Mape	Mu-A1	SL3.3	SL3.3B	Del5	Bolz et al. 2015
PRJEB4025	SAMEA2081547	47_BP85	NA	Cameroon	Nyong	Mu-A1	SL3.3	SL3.3A	Del4	Bolz et al. 2015
PRJEB4025	SAMEA2079444	48_BP86	NA	Cameroon	Nyong	Mu-A1	SL3.3	SL3.3A	Del4	Bolz et al. 2015
PRJEB4025	SAMEA2079486	49_BP87	2011	Cameroon	Mape	Mu-A1	SL3.3	SL3.3B	Del5	Bolz et al. 2015
PRJEB4025	SAMEA2081548	50_BP89	2011	Cameroon	Mape	Mu-A1	SL3.3	SL3.3B	Del5	Bolz et al. 2015
PRJEB4025	SAMEA2079445	51_BP94	2010	Cameroon	Mape	Mu-A1	SL3.3	SL3.3B	Del5	Bolz et al. 2015
PRJEB4025	SAMEA2079487	52_BP99	NA	Cameroon	Nyong	Mu-A1	SL3.3	SL3.3A	Del4	Bolz et al. 2015	X
PRJEB4025	SAMEA2081549	53_BP100	2011	Cameroon	Mape	Mu-A1	SL3.3	SL3.3B	Del5	Bolz et al. 2015
PRJEB4025	SAMEA2079446	54_BP104	NA	Cameroon	Nyong	Mu-A1	SL3.3	SL3.3A	Del4	Bolz et al. 2015
PRJEB4025	SAMEA2079488	55_BP105	2011	Cameroon	Mape	Mu-A1	SL3.3	SL3.3B	Del5	Bolz et al. 2015
PRJEB4025	SAMEA1968727	56_BP108	2011	Cameroon	Mape	Mu-A1	SL3.3	SL3.3B	Del5	Bolz et al. 2015
PRJEB4025	SAMEA2079447	57_BP109	NA	Cameroon	Nyong	Mu-A1	SL3.3	SL3.3A	Del4	Bolz et al. 2015	X
PRJEB4025	SAMEA2079489	58_BP110	NA	Cameroon	Nyong	Mu-A1	SL3.3	SL3.3A	Del4	Bolz et al. 2015	X
PRJEB4025	SAMEA2081550	59_BP112	NA	Cameroon	Nyong	Mu-A1	SL3.3	SL3.3A	Del4	Bolz et al. 2015
PRJEB4025	SAMEA2079448	60_BP114	2011	Cameroon	Mape	Mu-A1	SL3.3	SL3.3B	Del5	Bolz et al. 2015
PRJEB4025	SAMEA2079490	61_BP115	2011	Cameroon	Mape	Mu-A1	SL3.3	SL3.3B	Del5	Bolz et al. 2015
PRJEB4025	SAMEA2081551	62_BP116	2011	Cameroon	Mape	Mu-A1	SL3.3	SL3.3B	Del5	Bolz et al. 2015
PRJEB4025	SAMEA2079449	63_BP117	2012	Cameroon	Mape	Mu-A1	SL3.3	SL3.3B	Del5	Bolz et al. 2015
PRJEB4025	SAMEA2079491	64_BP119	2011	Cameroon	Mape	Mu-A1	SL3.3	SL3.3B	Del5	Bolz et al. 2015
PRJEB4025	SAMEA2081552	65_BP120	2011	Cameroon	Mape	Mu-A1	SL3.3	SL3.3B	Del5	Bolz et al. 2015
PRJEB4025	SAMEA2079450	66_BP121	NA	Cameroon	Nyong	Mu-A1	SL3.3	SL3.3A	Del4	Bolz et al. 2015	X
PRJEB4025	SAMEA1969072	69_BP126	2010	Cameroon	Mape	Mu-A1	SL3.3	SL3.3B	Del5	Bolz et al. 2015	X
PRJEB4025	SAMEA2079493	70_BP127	2011	Cameroon	Mape	Mu-A1	SL3.3	SL3.3B	Del5	Bolz et al. 2015
PRJEB4025	SAMEA2081554	71_BP129	2012	Cameroon	Mape	Mu-A1	SL3.3	SL3.3B	Del5	Bolz et al. 2015
PRJEB4025	SAMEA2079451	72_BP130	2012	Cameroon	Mape	Mu-A1	SL3.3	SL3.3B	Del5	Bolz et al. 2015
PRJEB4025	SAMEA2079494	73_BP131	2011	Cameroon	Mape	Mu-A1	SL3.3	SL3.3B	Del5	Bolz et al. 2015
PRJEB4025	SAMEA2081555	74_BP132	2012	Cameroon	Mape	Mu-A1	SL3.3	SL3.3B	Del5	Bolz et al. 2015
PRJEB4025	SAMEA2079452	75_BP134	2012	Cameroon	Mape	Mu-A1	SL3.3	SL3.3B	Del5	Bolz et al. 2015
PRJEB4025	SAMEA2079495	76_BP137	2011	Cameroon	Mape	Mu-A1	SL3.3	SL3.3B	Del5	Bolz et al. 2015
PRJEB4025	SAMEA2081556	77_BP139	2012	Cameroon	Mape	Mu-A1	SL3.3	SL3.3B	Del5	Bolz et al. 2015
PRJEB4025	SAMEA2079651	78_BP138	2011	Cameroon	Mape	Mu-A1	SL3.3	SL3.3B	Del5	Bolz et al. 2015
PRJEB4025	SAMEA2079496	79_BP140	2012	Cameroon	Mape	Mu-A1	SL3.3	SL3.3B	Del5	Bolz et al. 2015
PRJEB4025	SAMEA2081557	80_BP143	2012	Cameroon	Mape	Mu-A1	SL3.3	SL3.3B	Del5	Bolz et al. 2015
PRJEB4025	SAMEA1965016	81_BP141	2012	Cameroon	Mape	Mu-A1	SL3.3	SL3.3B	Del5	Bolz et al. 2015
PRJEB4025	SAMEA2079497	82_BP144	2012	Cameroon	Mape	Mu-A1	SL3.3	SL3.3B	Del5	Bolz et al. 2015
PRJEB4025	SAMEA2081558	83_BP113	NA	Cameroon	Nyong	Mu-A1	SL3.3	SL3.3A	Del4	Bolz et al. 2015
PRJEB4025	SAMEA2079652	84_BP146	2012	Cameroon	Mape	Mu-A1	SL3.3	SL3.3B	Del5	Bolz et al. 2015
PRJEB4025	SAMEA2079498	85_BP148	2012	Cameroon	Mape	Mu-A1	SL3.3	SL3.3B	Del5	Bolz et al. 2015
PRJEB4025	SAMEA2081559	86_BP150	2012	Cameroon	Mape	Mu-A1	SL3.3	SL3.3B	Del5	Bolz et al. 2015
PRJEB4025	SAMEA3643463	ITM_141700	2013	DRC	NA	Mu-A1	SL3.3	SL3.3D	Del6	Vandelannoote et al. 2019
PRJEB4025	SAMEA3643464	ITM_141701	2013	DRC	NA	Mu-A1	SL3.3	SL3.3D	Del6	Vandelannoote et al. 2019
PRJEB4025	SAMEA3643466	ITM_141706	2013	DRC	NA	Mu-A1	SL3.3	SL3.3D	Del6	Vandelannoote et al. 2019
PRJEB4025	SAMEA3643467	ITM_141707	2013	DRC	NA	Mu-A1	SL3.3	SL3.3D	Del6	Vandelannoote et al. 2019	X
PRJEB4025	SAMEA3643468	ITM_141709	2013	DRC	NA	Mu-A1	SL3.3	SL3.3D	Del6	Vandelannoote et al. 2019
PRJEB4025	SAMEA3643469	ITM_141710	2013	DRC	NA	Mu-A1	SL3.3	SL3.3D	Del6	Vandelannoote et al. 2019
PRJEB4025	SAMEA3643470	ITM_141711	2013	DRC	NA	Mu-A1	SL3.3	SL3.3D	Del6	Vandelannoote et al. 2019
PRJEB4025	SAMEA3643471	ITM_141712	2013	DRC	NA	Mu-A1	SL3.3	SL3.3D	Del6	Vandelannoote et al. 2019
PRJEB4025	SAMEA3643472	ITM_141715	2013	DRC	NA	Mu-A1	SL3.3	SL3.3D	Del6	Vandelannoote et al. 2019
PRJEB4025	SAMEA3643473	ITM_141716	2013	DRC	NA	Mu-A1	SL3.3	SL3.3D	Del6	Vandelannoote et al. 2019
PRJEB4025	SAMEA3643474	ITM_141717	2013	DRC	NA	Mu-A1	SL3.3	SL3.3D	Del6	Vandelannoote et al. 2019
PRJEB4025	SAMEA3643475	ITM_141719	2013	DRC	NA	Mu-A1	SL3.3	SL3.3D	Del6	Vandelannoote et al. 2019	X
PRJEB4025	SAMEA3643477	ITM_141722	2013	DRC	NA	Mu-A1	SL3.3	SL3.3D	Del6	Vandelannoote et al. 2019
PRJEB4025	SAMEA3643478	ITM_141723	2013	DRC	NA	Mu-A1	SL3.3	SL3.3D	Del6	Vandelannoote et al. 2019
PRJEB4025	SAMEA3643479	ITM_141724	2013	DRC	NA	Mu-A1	SL3.3	SL3.3D	Del6	Vandelannoote et al. 2019	X
PRJEB4025	SAMEA3643480	ITM_141725	2013	DRC	NA	Mu-A1	SL3.3	SL3.3D	Del6	Vandelannoote et al. 2019
PRJEB4025	SAMEA3643481	ITM_141727	2013	DRC	NA	Mu-A1	SL3.3	SL3.3D	Del6	Vandelannoote et al. 2019
PRJEB4025	SAMEA3643482	ITM_141728	2013	DRC	NA	Mu-A1	SL3.3	SL3.3D	Del6	Vandelannoote et al. 2019
PRJEB4025	SAMEA3643483	ITM_141729	2014	DRC	NA	Mu-A1	SL3.3	SL3.3D	Del6	Vandelannoote et al. 2019
PRJEB4025	SAMEA3643485	ITM_141732	2013	DRC	NA	Mu-A1	SL3.3	SL3.3D	Del6	Vandelannoote et al. 2019
PRJEB4025	SAMEA3643486	ITM_141733	2013	DRC	NA	Mu-A1	SL3.3	SL3.3D	Del6	Vandelannoote et al. 2019	X
PRJEB4025	SAMEA3643487	ITM_141736	2013	DRC	NA	Mu-A1	SL3.3	SL3.3D	Del6	Vandelannoote et al. 2019
PRJEB4025	SAMEA3643488	ITM_141737	2013	DRC	NA	Mu-A1	SL3.3	SL3.3D	Del6	Vandelannoote et al. 2019
PRJEB4025	SAMEA3643489	ITM_141738	2013	DRC	NA	Mu-A1	SL3.3	SL3.3D	Del6	Vandelannoote et al. 2019	X
PRJEB4025	SAMEA3643490	ITM_141739	2013	DRC	NA	Mu-A1	SL3.3	SL3.3D	Del6	Vandelannoote et al. 2019
PRJEB4025	SAMEA3643491	ITM_141740	2014	DRC	NA	Mu-A1	SL3.3	SL3.3D	Del6	Vandelannoote et al. 2019
PRJEB4025	SAMEA3643492	ITM_141741	2014	DRC	NA	Mu-A1	SL3.3	SL3.3D	Del6	Vandelannoote et al. 2019
PRJEB4025	SAMEA3643493	ITM_141742	2014	DRC	NA	Mu-A1	SL3.3	SL3.3D	Del6	Vandelannoote et al. 2019	X
PRJEB4025	SAMEA2234713	ITM_100831	2009	DRC	NA	Mu-A1	SL3.3	SL3.3D	Del6	Vandelannoote et al. 2019
PRJEB4025	SAMEA2234716	ITM_102562	2010	DRC	NA	Mu-A1	SL3.3	SL3.3D	Del6	Vandelannoote et al. 2019
PRJEB4025	SAMEA2234717	ITM_102565	2009	DRC	NA	Mu-A1	SL3.3	SL3.3D	Del6	Vandelannoote et al. 2019
PRJEB4025	SAMEA2234718	ITM_110805	2008	DRC	NA	Mu-A1	SL3.3	SL3.3D	Del6	Vandelannoote et al. 2019	X
PRJEB4025	SAMEA2234719	ITM_112014	2011	DRC	NA	Mu-A1	SL3.3	SL3.3D	Del6	Vandelannoote et al. 2019
PRJEB4025	SAMEA2234720	ITM_112015	2011	DRC	NA	Mu-A1	SL3.3	SL3.3D	Del6	Vandelannoote et al. 2019
PRJEB4025	SAMEA3170687	ITM_102560	2009	DRC	NA	Mu-A1	SL3.3	SL3.3D	Del6	Vandelannoote et al. 2019
PRJEB4025	SAMEA3170689	ITM_102564	2010	DRC	NA	Mu-A1	SL3.3	SL3.3D	Del6	Vandelannoote et al. 2019
PRJEB4025	SAMEA3170690	ITM_110183	2009	DRC	NA	Mu-A1	SL3.3	SL3.3D	Del6	Vandelannoote et al. 2019	X
PRJEB4025	SAMEA3170691	ITM_110798	2008	DRC	NA	Mu-A1	SL3.3	SL3.3D	Del6	Vandelannoote et al. 2019	X
PRJEB4025	SAMEA3170692	ITM_110799	2008	DRC	NA	Mu-A1	SL3.3	SL3.3D	Del6	Vandelannoote et al. 2019	X
PRJEB4025	SAMEA3170693	ITM_110800	2008	DRC	NA	Mu-A1	SL3.3	SL3.3D	Del6	Vandelannoote et al. 2019	X
PRJEB4025	SAMEA3170694	ITM_110801	2009	DRC	NA	Mu-A1	SL3.3	SL3.3D	Del6	Vandelannoote et al. 2019
PRJEB4025	SAMEA3170695	ITM_110804	2011	DRC	NA	Mu-A1	SL3.3	SL3.3D	Del6	Vandelannoote et al. 2019	X
PRJEB4025	SAMEA3170697	ITM_110807	2009	DRC	NA	Mu-A1	SL3.3	SL3.3D	Del6	Vandelannoote et al. 2019
PRJEB4025	SAMEA3170698	ITM_110808	2009	DRC	NA	Mu-A1	SL3.3	SL3.3D	Del6	Vandelannoote et al. 2019
PRJEB4025	SAMEA3170699	ITM_110809	2009	DRC	NA	Mu-A1	SL3.3	SL3.3D	Del6	Vandelannoote et al. 2019
PRJEB4025	SAMEA3170700	ITM_110810	2010	DRC	NA	Mu-A1	SL3.3	SL3.3D	Del6	Vandelannoote et al. 2019
PRJEB4025	SAMEA3170701	ITM_110811	2010	DRC	NA	Mu-A1	SL3.3	SL3.3D	Del6	Vandelannoote et al. 2019
PRJEB4025	SAMEA3170702	ITM_110812	2010	DRC	NA	Mu-A1	SL3.3	SL3.3D	Del6	Vandelannoote et al. 2019	X
PRJEB4025	SAMEA3170703	ITM_110813	2010	DRC	NA	Mu-A1	SL3.3	SL3.3D	Del6	Vandelannoote et al. 2019
PRJEB4025	SAMEA3170704	ITM_110891	2010	DRC	NA	Mu-A1	SL3.3	SL3.3D	Del6	Vandelannoote et al. 2019
PRJEB4025	SAMEA3170705	ITM_112016	2011	DRC	NA	Mu-A1	SL3.3	SL3.3D	Del6	Vandelannoote et al. 2019
PRJEB4025	SAMEA3170708	ITM_130324	2011	DRC	NA	Mu-A1	SL3.3	SL3.3D	Del6	Vandelannoote et al. 2019
PRJEB4025	SAMEA3170709	ITM_130325	2011	DRC	NA	Mu-A1	SL3.3	SL3.3D	Del6	Vandelannoote et al. 2019
PRJEB4025	SAMEA3170710	ITM_130326	2011	DRC	NA	Mu-A1	SL3.3	SL3.3D	Del6	Vandelannoote et al. 2019
PRJEB4025	SAMEA3170711	ITM_130327	2011	DRC	NA	Mu-A1	SL3.3	SL3.3D	Del6	Vandelannoote et al. 2019
PRJEB4025	SAMEA3170712	ITM_130328	2011	DRC	NA	Mu-A1	SL3.3	SL3.3D	Del6	Vandelannoote et al. 2019
PRJEB4025	SAMEA3170714	ITM_130330	2011	DRC	NA	Mu-A1	SL3.3	SL3.3D	Del6	Vandelannoote et al. 2019
PRJEB4025	SAMEA3170715	ITM_130333	2007	DRC	NA	Mu-A1	SL3.3	SL3.3D	Del6	Vandelannoote et al. 2019
PRJEB4025	SAMEA3170716	ITM_130334	2012	DRC	NA	Mu-A1	SL3.3	SL3.3D	Del6	Vandelannoote et al. 2019
PRJEB4025	SAMEA3170717	ITM_130335	2011	DRC	NA	Mu-A1	SL3.3	SL3.3D	Del6	Vandelannoote et al. 2019
PRJEB4025	SAMEA3170718	ITM_130336	2012	DRC	NA	Mu-A1	SL3.3	SL3.3D	Del6	Vandelannoote et al. 2019
PRJEB4025	SAMEA3170719	ITM_130337	2012	DRC	NA	Mu-A1	SL3.3	SL3.3D	Del6	Vandelannoote et al. 2019	X
PRJEB4025	SAMEA3170720	ITM_130338	2012	DRC	NA	Mu-A1	SL3.3	SL3.3D	Del6	Vandelannoote et al. 2019
PRJEB4025	SAMEA3170721	ITM_130340	2013	DRC	NA	Mu-A2	SL3.2		Del2	Vandelannoote et al. 2019	X
PRJEB4025	SAMEA3170722	ITM_130341	2013	DRC	NA	Mu-A1	SL3.3	SL3.3D	Del6	Vandelannoote et al. 2019
PRJEB4025	SAMEA3170723	ITM_130342	2012	DRC	NA	Mu-A1	SL3.3	SL3.3D	Del6	Vandelannoote et al. 2019
PRJEB4025	SAMEA3170725	ITM_130347	2012	DRC	NA	Mu-A1	SL3.3	SL3.3D	Del6	Vandelannoote et al. 2019	X
PRJEB4025	SAMEA3170726	ITM_130348	2012	DRC	NA	Mu-A1	SL3.3	SL3.3D	Del6	Vandelannoote et al. 2019	X
PRJEB4025	SAMEA3170728	ITM_131943	2012	DRC	NA	Mu-A1	SL3.3	SL3.3D	Del6	Vandelannoote et al. 2019	X
PRJEB4025	SAMEA3170729	ITM_131944	2012	DRC	NA	Mu-A1	SL3.3	SL3.3D	Del6	Vandelannoote et al. 2019
PRJEB4025	SAMEA3170730	ITM_131945	2012	DRC	NA	Mu-A1	SL3.3	SL3.3D	Del6	Vandelannoote et al. 2019
PRJEB4025	SAMEA3170731	ITM_131947	2012	DRC	NA	Mu-A1	SL3.3	SL3.3D	Del6	Vandelannoote et al. 2019	X
PRJEB4025	SAMEA3170732	ITM_131948	2012	DRC	NA	Mu-A1	SL3.3	SL3.3D	Del6	Vandelannoote et al. 2019	X
PRJEB4025	SAMEA3170733	ITM_131950	2012	DRC	NA	Mu-A1	SL3.3	SL3.3D	Del6	Vandelannoote et al. 2019	X
PRJEB4025	SAMEA3170734	ITM_131951	2008	DRC	NA	Mu-A1	SL3.3	SL3.3D	Del6	Vandelannoote et al. 2019
PRJEB4025	SAMEA3170735	ITM_131953	2012	DRC	NA	Mu-A1	SL3.3	SL3.3D	Del6	Vandelannoote et al. 2019
PRJEB4025	SAMEA3170736	ITM_131954	2012	DRC	NA	Mu-A1	SL3.3	SL3.3D	Del6	Vandelannoote et al. 2019
PRJEB4025	SAMEA3170737	ITM_131955	2013	DRC	NA	Mu-A1	SL3.3	SL3.3D	Del6	Vandelannoote et al. 2019	X
PRJEB4025	SAMEA3170738	ITM_131957	2013	DRC	NA	Mu-A1	SL3.3	SL3.3D	Del6	Vandelannoote et al. 2019	X
PRJEB4025	SAMEA3170739	ITM_131959	2013	DRC	NA	Mu-A1	SL3.3	SL3.3D	Del6	Vandelannoote et al. 2019
PRJEB4025	SAMEA3170740	ITM_131960	2013	DRC	NA	Mu-A1	SL3.3	SL3.3D	Del6	Vandelannoote et al. 2019	X
PRJEB4025	SAMEA3170741	ITM_131961	2013	DRC	NA	Mu-A1	SL3.3	SL3.3D	Del6	Vandelannoote et al. 2019	X
PRJEB4025	SAMEA3170742	ITM_131963	2008	DRC	NA	Mu-A1	SL3.3	SL3.3D	Del6	Vandelannoote et al. 2019
PRJEB4025	SAMEA3170743	ITM_131964	2013	DRC	NA	Mu-A1	SL3.3	SL3.3D	Del6	Vandelannoote et al. 2019
PRJEB4025	SAMEA3466813	BP_166	NA	NA		Mu-A1	SL3.3	SL3.3B	Del5
PRJEB4025	SAMEA3466814	BP_167	NA	NA		Mu-A1	SL3.3	SL3.3B	Del5
PRJEB4025	SAMEA3466815	BP_169	NA	NA		Mu-A1	SL3.3	SL3.3B	Del5
PRJEB4025	SAMEA3466816	BP_173	NA	NA		Mu-A1	SL3.3	SL3.3B	Del5
PRJEB4025	SAMEA3466817	BP_174	NA	NA		Mu-A1	SL3.3	SL3.3B	Del5
PRJEB4025	SAMEA3466771	NM_972	NA	NA		Mu-A1	SL3.3	SL3.3C	No Spe
PRJEB4025	SAMEA3466772	NM_1023	NA	Ghana		Mu-A1	SL3.3	SL3.3C	No Spe
PRJEB4025	SAMEA3466773	NM_977	NA	NA		Mu-A1	SL3.3	SL3.3C	No Spe
PRJEB4025	SAMEA3466774	NM_969	NA	NA		Mu-A1	SL3.3	SL3.3C	No Spe
PRJEB4025	SAMEA3466776	NM_022D	NA	NA		Mu-A1	SL3.3	SL3.3C	No Spe		X
PRJEB4025	SAMEA3466777	NM_940B	NA	NA		Mu-A1	SL3.3	SL3.3C	No Spe
PRJEB4025	SAMEA3466778	NM_1011	NA	NA		Mu-A1	SL3.3	SL3.3C	No Spe
PRJEB4025	SAMEA3466779	NM_971	NA	NA		Mu-A1	SL3.3	SL3.3C	No Spe
PRJEB4025	SAMEA3466780	NM_1000	NA	NA		Mu-A1	SL3.3	SL3.3C	No Spe
PRJEB4025	SAMEA3466781	NM_1008	NA	NA		Mu-A1	SL3.3	SL3.3C	No Spe
PRJEB4025	SAMEA3466782	NM_970	NA	NA		Mu-A1	SL3.3	SL3.3C	No Spe		X
PRJEB4025	SAMEA3466783	NM_963A	NA	NA		Mu-A1	SL3.3	SL3.3C	No Spe
PRJEB4025	SAMEA3466784	NM_31	NA	Ghana		Mu-A1	SL3.3	SL3.3C	No Spe
PRJEB4025	SAMEA3466785	NM_33	NA	NA		Mu-A2	SL3.2		Del2		X
PRJEB4025	SAMEA3466786	NM_022B	NA	NA		Mu-A1	SL3.3	SL3.3C	No Spe
PRJEB4025	SAMEA3466787	NM_951C	NA	NA		Mu-A1	SL3.3	SL3.3C	No Spe
PRJEB4025	SAMEA3466788	NM_942	NA	NA		Mu-A1	SL3.3	SL3.3C	No Spe		X
PRJEB4025	SAMEA3466789	NM_964	NA	NA		Mu-A1	SL3.3	SL3.3C	No Spe		X
PRJEB4025	SAMEA3466790	NM_994	NA	NA		Mu-A2	SL3.2		Del2
PRJEB4025	SAMEA3466791	NM_1014	NA	NA		Mu-A1	SL3.3	SL3.3C	No Spe
PRJEB4025	SAMEA3466792	NM_991	NA	NA		Mu-A1	SL3.3	SL3.3C	No Spe
PRJEB4025	SAMEA3466793	NM_948	NA	NA		Mu-A1	SL3.3	SL3.3C	No Spe
PRJEB4025	SAMEA3466794	NM_962	NA	NA		Mu-A1	SL3.3	SL3.3C	No Spe
PRJEB4025	SAMEA3466796	NM_997	NA	Ghana		Mu-A1	SL3.3	SL3.3C	No Spe
PRJEB4025	SAMEA3466797	NM_952	NA	NA		Mu-A1	SL3.3	SL3.3C	No Spe		X
PRJEB4025	SAMEA3466799	NM_967	NA	NA		Mu-A1	SL3.3	SL3.3C	No Spe
PRJEB4025	SAMEA3466801	NM_928	NA	NA		Mu-A1	SL3.3	SL3.3C	No Spe		X
PRJEB4025	SAMEA3466802	NM_999A	NA	NA		Mu-A1	SL3.3	SL3.3C	No Spe		X
PRJEB4025	SAMEA3466803	NM_209	NA	NA		Mu-A2	SL3.2		Del2
PRJEB4025	SAMEA3466804	NM_1061	NA	NA		Mu-A1	SL3.3	SL3.3C	No Spe
PRJEB4025	SAMEA3466805	NM_1062	NA	NA		Mu-A1	SL3.3	SL3.3C	No Spe		X
PRJEB4025	SAMEA3466806	NM_1063	NA	NA		Mu-A1	SL3.3	SL3.3C	No Spe
PRJEB4025	SAMEA3466807	BP_152	NA	NA		Mu-A1	SL3.3	SL3.3B	Del5
PRJEB4025	SAMEA3466808	BP_153	NA	NA		Mu-A1	SL3.3	SL3.3B	Del5
PRJEB4025	SAMEA3466809	BP_155	NA	NA		Mu-A1	SL3.3	SL3.3B	Del5
PRJEB4025	SAMEA3466810	BP_156	NA	NA		Mu-A1	SL3.3	SL3.3B	Del5
PRJEB4025	SAMEA3466811	BP_163	NA	NA		Mu-A1	SL3.3	SL3.3B	Del5
PRJEB4025	SAMEA3466812	BP_164	NA	NA		Mu-A1	SL3.3	SL3.3B	Del5
PRJEB4025	SAMEA3643454	1615	NA	NA		Mu-A1	SL3.3	SL3.3C	No Spe		X
PRJEB4025	SAMEA3643465	ITM_141702	NA	NA		Mu-A1	SL3.3	SL3.3D	Del6
PRJEB4025	SAMEA3643476	ITM_141721	NA	NA		Mu-A1	SL3.3	SL3.3D	Del6
PRJEB4025	SAMEA3643484	ITM_141730	NA	NA		Mu-A1	SL3.3	SL3.3D	Del6
PRJEB4025	SAMEA2079653	NM150	NA	NA		Mu-A1	SL3.3	SL3.3C	No Spe
PRJEB4025	SAMEA2079694	NM156	NA	NA		Mu-A1	SL3.3	SL3.3C	No Spe
PRJEB4025	SAMEA2081649	NM165	NA	NA		Mu-A1	SL3.3	SL3.3C	No Spe
PRJEB4025	SAMEA2079654	NM169	NA	NA		Mu-A1	SL3.3	SL3.3C	No Spe
PRJEB4025	SAMEA2079695	NM174	NA	NA		Mu-A1	SL3.3	SL3.3C	No Spe		X
PRJEB4025	SAMEA2081650	NM192	NA	NA		Mu-A1	SL3.3	SL3.3C	No Spe
PRJEB4025	SAMEA2079655	NM193	NA	NA		Mu-A1	SL3.3	SL3.3C	No Spe
PRJEB4025	SAMEA2079696	NM194	NA	NA		Mu-A1	SL3.3	SL3.3C	No Spe
PRJEB4025	SAMEA2081651	NM199	NA	NA		Mu-A1	SL3.3	SL3.3C	No Spe
PRJEB4025	SAMEA2079656	NM210a	NA	NA		Mu-A1	SL3.3	SL3.3C	No Spe		X
PRJEB4025	SAMEA2079697	NM212	NA	NA		Mu-A1	SL3.3	SL3.3C	No Spe
PRJEB4025	SAMEA2081652	NM253	NA	NA		Mu-A1	SL3.3	SL3.3C	No Spe
PRJEB4025	SAMEA2079657	NM288	NA	NA		Mu-A1	SL3.3	SL3.3C	No Spe
PRJEB4025	SAMEA2081653	NM323	NA	NA		Mu-A1	SL3.3	SL3.3C	No Spe
PRJEB4025	SAMEA2079658	NM332	NA	NA		Mu-A1	SL3.3	SL3.3C	No Spe
PRJEB4025	SAMEA2079699	NM342b	NA	NA		Mu-A1	SL3.3	SL3.3C	No Spe
PRJEB4025	SAMEA2081654	NM351	NA	NA		Mu-A1	SL3.3	SL3.3C	No Spe
PRJEB4025	SAMEA2079659	NM358b	NA	NA		Mu-A1	SL3.3	SL3.3C	No Spe		X
PRJEB4025	SAMEA2079700	NM359	NA	NA		Mu-A1	SL3.3	SL3.3C	No Spe
PRJEB4025	SAMEA2081655	NM366c	NA	NA		Mu-A1	SL3.3	SL3.3C	No Spe
PRJEB4025	SAMEA2079660	NM375	NA	NA		Mu-A1	SL3.3	SL3.3C	No Spe		X
PRJEB4025	SAMEA2079701	NM387	NA	NA		Mu-A1	SL3.3	SL3.3C	No Spe
PRJEB4025	SAMEA2081656	NM429	NA	NA		Mu-A1	SL3.3	SL3.3C	No Spe
PRJEB4025	SAMEA2079661	NM441a	NA	NA		Mu-A1	SL3.3	SL3.3C	No Spe
PRJEB4025	SAMEA2079702	NM544B	NA	NA		Mu-A1	SL3.3	SL3.3C	No Spe
PRJEB4025	SAMEA2081657	NM550	NA	NA		Mu-A1	SL3.3	SL3.3C	No Spe
PRJEB4025	SAMEA2079662	NM586	NA	NA		Mu-A1	SL3.3	SL3.3C	No Spe
PRJEB4025	SAMEA2079703	NM654	NA	NA		Mu-A1	SL3.3	SL3.3C	No Spe
PRJEB4025	SAMEA2081658	NM705	NA	NA		Mu-A1	SL3.3	SL3.3C	No Spe
PRJEB4025	SAMEA2079663	NM716	NA	NA		Mu-A1	SL3.3	SL3.3C	No Spe
PRJEB4025	SAMEA2079704	NM757	NA	NA		Mu-A1	SL3.3	SL3.3C	No Spe		X
PRJEB4025	SAMEA2081659	NM858	NA	NA		Mu-A1	SL3.3	SL3.3C	No Spe
PRJEB4025	SAMEA2079664	NM873	NA	NA		Mu-A1	SL3.3	SL3.3C	No Spe
PRJEB4025	SAMEA2079705	NM898	NA	NA		Mu-A1	SL3.3	SL3.3C	No Spe
PRJEB4025	SAMEA1970712	VW41	NA	NA		Mu-A1	SL3.3	SL3.3C	No Spe
PRJEB4025	SAMEA2079665	NM912	NA	NA		Mu-A1	SL3.3	SL3.3C	No Spe
PRJEB4025	SAMEA2079706	NM915	NA	NA		Mu-A1	SL3.3	SL3.3C	No Spe
PRJEB4025	SAMEA2081660	NM916	NA	NA		Mu-A1	SL3.3	SL3.3C	No Spe
PRJEB4025	SAMEA2079707	NM22_02	2002	Ghana		Mu-A1	SL3.3	SL3.3C	No Spe
PRJEB4025	SAMEA2081661	NM23_02	2002	Ghana		Mu-A1	SL3.3	SL3.3C	No Spe
PRJEB4025	SAMEA2079667	NM27_02	2002	Ghana		Mu-A1	SL3.3	SL3.3C	No Spe
PRJEB4025	SAMEA2079708	NM28_02	2002	Ghana		Mu-A1	SL3.3	SL3.3C	No Spe
PRJEB4025	SAMEA2081662	NM30_02	2002	Ghana		Mu-A1	SL3.3	SL3.3C	No Spe
PRJEB4025	SAMEA1971282	NM33_02	2002	Ghana		Mu-A1	SL3.3	SL3.3C	No Spe
PRJEB4025	SAMEA2079709	NM37_02	2002	Ghana		Mu-A1	SL3.3	SL3.3C	No Spe
PRJEB4025	SAMEA2081663	NM38a_02	NA	Ghana		Mu-A1	SL3.3	SL3.3C	No Spe		X
PRJEB4025	SAMEA2079668	NM41_02	2002	Ghana		Mu-A1	SL3.3	SL3.3C	No Spe
PRJEB4025	SAMEA2079710	NM44_02	2002	Ghana		Mu-A1	SL3.3	SL3.3C	No Spe		X
PRJEB4025	SAMEA2081664	NM45_02	NA	Ghana		Mu-A1	SL3.3	SL3.3C	No Spe
PRJEB4025	SAMEA1968957	NM47_02	2002	Ghana		Mu-A1	SL3.3	SL3.3C	No Spe
PRJEB4025	SAMEA2079711	NM48_02	2002	Ghana		Mu-A1	SL3.3	SL3.3C	No Spe		X
PRJEB4025	SAMEA2081665	NM50_02	2002	Ghana		Mu-A1	SL3.3	SL3.3C	No Spe
PRJEB4025	SAMEA2079669	NM51_02	2002	Ghana		Mu-A1	SL3.3	SL3.3C	No Spe
PRJEB4025	SAMEA2079712	NM52_02	2002	Ghana		Mu-A1	SL3.3	SL3.3C	No Spe
PRJEB4025	SAMEA2081666	NM56_02	2002	Ghana		Mu-A1	SL3.3	SL3.3C	No Spe
PRJEB4025	SAMEA2079670	NM60_02	2002	NA		Mu-A1	SL3.3	SL3.3C	No Spe		X
PRJEB4025	SAMEA2079713	NM62_02	2002	Ghana		Mu-A1	SL3.3	SL3.3C	No Spe
PRJEB4025	SAMEA2081667	NM63_02	NA	Ghana		Mu-A1	SL3.3	SL3.3C	No Spe
PRJEB4025	SAMEA2079671	NM68_02	2002	Ghana		Mu-A1	SL3.3	SL3.3C	No Spe
PRJEB4025	SAMEA2079714	NM72_02	NA	Ghana		Mu-A1	SL3.3	SL3.3C	No Spe
PRJEB4025	SAMEA2081668	NM74_02	NA	Ghana		Mu-A1	SL3.3	SL3.3C	No Spe		X
PRJEB4025	SAMEA2079672	NM76_03	2003	Ghana		Mu-A1	SL3.3	SL3.3C	No Spe		X
PRJEB4025	SAMEA2079715	NM77_03	2003	Ghana		Mu-A1	SL3.3	SL3.3C	No Spe
PRJEB4025	SAMEA2081669	NM78_03	2003	Ghana		Mu-A1	SL3.3	SL3.3C	No Spe		X
PRJEB4025	SAMEA2079886	NM79_03	NA	Ghana		Mu-A1	SL3.3	SL3.3C	No Spe		X
PRJEB4025	SAMEA2079716	NM89_03	2003	Ghana		Mu-A1	SL3.3	SL3.3C	No Spe
PRJEB4025	SAMEA2081670	NM001_03	NA	Ghana		Mu-A1	SL3.3	SL3.3C	No Spe
PRJEB4025	SAMEA2079887	NM006_03	NA	Ghana		Mu-A1	SL3.3	SL3.3C	No Spe
PRJEB4025	SAMEA2079717	NM82_03	NA	Ghana		Mu-A1	SL3.3	SL3.3C	No Spe
PRJEB4025	SAMEA2081671	NM83_03	NA	Ghana		Mu-A1	SL3.3	SL3.3C	No Spe
PRJEB4025	SAMEA2079888	NM90_03	2003	Ghana		Mu-A1	SL3.3	SL3.3C	No Spe
PRJEB4025	SAMEA2079718	NM91_03	NA	Ghana		Mu-A1	SL3.3	SL3.3C	No Spe
PRJEB4025	SAMEA2081672	NM94_03	2003	Ghana		Mu-A1	SL3.3	SL3.3C	No Spe
PRJEB4025	SAMEA2079889	NM95_03	2003	Ghana		Mu-A1	SL3.3	SL3.3C	No Spe
PRJEB4025	SAMEA2079928	NM97_03	2003	Ghana		Mu-A1	SL3.3	SL3.3C	No Spe
PRJEB4025	SAMEA2081749	NM98_03	2003	Ghana		Mu-A1	SL3.3	SL3.3C	No Spe
PRJEB4025	SAMEA2079890	NM100_03	NA	NA		Mu-A1	SL3.3	SL3.3C	No Spe		X
PRJEB4025	SAMEA2079929	NM102_03	2003	NA		Mu-A1	SL3.3	SL3.3C	No Spe
PRJEB4025	SAMEA2081750	NM103_03	2003	Ghana		Mu-A1	SL3.3	SL3.3C	No Spe
PRJEB4025	SAMEA2079891	NM034_04	NA	Ghana		Mu-A1	SL3.3	SL3.3C	No Spe
PRJEB4025	SAMEA2079930	NM50_04	NA	Ghana		Mu-A1	SL3.3	SL3.3C	No Spe
PRJEB4025	SAMEA2081751	NM53_04	NA	Ghana		Mu-A1	SL3.3	SL3.3C	No Spe		X
PRJEB4025	SAMEA2079892	NM60a_05	NA	Ghana		Mu-A1	SL3.3	SL3.3C	No Spe
PRJEB4025	SAMEA2079271	4_BP15_ERR374556	NA	Cameroon		Mu-A1	SL3.3	SL3.3A	Del4
PRJEB4025	SAMEA2079698	NM321_ERR404088	NA	NA		Mu-A1	SL3.3	SL3.3C	No Spe
PRJEB4025	SAMEA2234627	ITM_030221	2002	DRC		Mu-A1	SL3.3	SL3.3D	Del6	Vandelannoote et al. 2019	X
PRJEB4025	SAMEA2234628	ITM_030719	2002	DRC		Mu-A1	SL3.3	SL3.3D	Del6	Vandelannoote et al. 2019
PRJEB4025	SAMEA2234630	ITM_040357	NA	NA		Mu-A1	SL3.3	SL3.3D	Del6
PRJEB4025	SAMEA2234632	ITM_041706	2003	DRC		Mu-A1	SL3.3	SL3.3D	Del6	Vandelannoote et al. 2019	X
PRJEB4025	SAMEA2234634	ITM_060976	2005	Congo		Mu-A1	SL3.3	SL3.3D	Del6	Vandelannoote et al. 2019	X
PRJEB4025	SAMEA2234635	ITM_060977	2005	DRC		Mu-A1	SL3.3	SL3.3D	Del6	Vandelannoote et al. 2019
PRJEB4025	SAMEA2234636	ITM_062479	2006	NA		Mu-A1	SL3.3	SL3.3D	Del6	Vandelannoote et al. 2019	X
PRJEB4025	SAMEA2234637	ITM_070117	NA	NA		Mu-A1	SL3.3	SL3.3D	Del6		X
PRJEB4025	SAMEA2234638	ITM_070118	2006	DRC		Mu-A1	SL3.3	SL3.3D	Del6
PRJEB4025	SAMEA2234639	ITM_070119	NA	NA		Mu-A1	SL3.3	SL3.3D	Del6
PRJEB4025	SAMEA2234640	ITM_070120	NA	NA		Mu-A1	SL3.3	SL3.3D	Del6
PRJEB4025	SAMEA2234641	ITM_070121	2006	DRC		Mu-A1	SL3.3	SL3.3D	Del6	Vandelannoote et al. 2019
PRJEB4025	SAMEA2234642	ITM_070122	2006	DRC		Mu-A1	SL3.3	SL3.3D	Del6	Vandelannoote et al. 2019
PRJEB4025	SAMEA2234643	ITM_070124	2006	DRC		Mu-A1	SL3.3	SL3.3D	Del6	Vandelannoote et al. 2019
PRJEB4025	SAMEA2234644	ITM_070125	NA	NA		Mu-A1	SL3.3	SL3.3D	Del6
PRJEB4025	SAMEA2234645	ITM_070406	NA	NA		Mu-A1	SL3.3	SL3.3D	Del6
PRJEB4025	SAMEA2234646	ITM_071491	2006	DRC		Mu-A1	SL3.3	SL3.3D	Del6	Vandelannoote et al. 2019
PRJEB4025	SAMEA2234647	ITM_071909	NA	NA		Mu-A1	SL3.3	SL3.3D	Del6
PRJEB4025	SAMEA2234648	ITM_071910	2006	DRC		Mu-A1	SL3.3	SL3.3D	Del6	Vandelannoote et al. 2019
PRJEB4025	SAMEA2234649	ITM_071911	NA	NA		Mu-A1	SL3.3	SL3.3D	Del6
PRJEB4025	SAMEA2234650	ITM_071913	2007	DRC		Mu-A1	SL3.3	SL3.3D	Del6	Vandelannoote et al. 2019
PRJEB4025	SAMEA2234651	ITM_072399	2006	DRC		Mu-A1	SL3.3	SL3.3D	Del6	Vandelannoote et al. 2019
PRJEB4025	SAMEA2234652	ITM_072400	2007	DRC		Mu-A1	SL3.3	SL3.3D	Del6	Vandelannoote et al. 2019
PRJEB4025	SAMEA2234653	ITM_072731	2007	DRC		Mu-A1	SL3.3	SL3.3D	Del6	Vandelannoote et al. 2019
PRJEB4025	SAMEA2234654	ITM_072737	2006	DRC		Mu-A1	SL3.3	SL3.3D	Del6	Vandelannoote et al. 2019
PRJEB4025	SAMEA2234655	ITM_072843	NA	NA		Mu-A1	SL3.3	SL3.3D	Del6
PRJEB4025	SAMEA2234657	ITM_073462	NA	NA		Mu-A1	SL3.3	SL3.3D	Del6
PRJEB4025	SAMEA2234658	ITM_073464	NA	NA		Mu-A1	SL3.3	SL3.3D	Del6		X
PRJEB4025	SAMEA2234659	ITM_073480	NA	NA		Mu-A1	SL3.3	SL3.3D	Del6
PRJEB4025	SAMEA2234660	ITM_073481	NA	NA		Mu-A1	SL3.3	SL3.3D	Del6
PRJEB4025	SAMEA2234661	ITM_073482	NA	NA		Mu-A1	SL3.3	SL3.3D	Del6
PRJEB4025	SAMEA2234662	ITM_073483	NA	NA		Mu-A1	SL3.3	SL3.3D	Del6
PRJEB4025	SAMEA2234663	ITM_073676	2007	NA		Mu-A1	SL3.3	SL3.3D	Del6
PRJEB4025	SAMEA2234664	ITM_073766	NA	NA		Mu-A1	SL3.3	SL3.3D	Del6		X
PRJEB4025	SAMEA2234665	ITM_080059	2007	DRC		Mu-A1	SL3.3	SL3.3D	Del6	Vandelannoote et al. 2019
PRJEB4025	SAMEA2234666	ITM_080060	2007	DRC		Mu-A1	SL3.3	SL3.3D	Del6	Vandelannoote et al. 2019
PRJEB4025	SAMEA2234667	ITM_080061	NA	NA		Mu-A1	SL3.3	SL3.3D	Del6
PRJEB4025	SAMEA2234669	ITM_080063	NA	NA		Mu-A1	SL3.3	SL3.3D	Del6		X
PRJEB4025	SAMEA2234670	ITM_080064	2007	DRC		Mu-A1	SL3.3	SL3.3D	Del6	Vandelannoote et al. 2019
PRJEB4025	SAMEA2234671	ITM_080065	NA	NA		Mu-A1	SL3.3	SL3.3D	Del6
PRJEB4025	SAMEA2234672	ITM_080098	2007	Angola		Mu-A1	SL3.3	SL3.3D	Del6	Vandelannoote et al. 2019	X
PRJEB4025	SAMEA2234673	ITM_080285	2007	DRC		Mu-A1	SL3.3	SL3.3D	Del6	Vandelannoote et al. 2019
PRJEB4025	SAMEA2234674	ITM_080286	NA	NA		Mu-A1	SL3.3	SL3.3D	Del6
PRJEB4025	SAMEA2234675	ITM_080288	2007	NA		Mu-A1	SL3.3	SL3.3D	Del6
PRJEB4025	SAMEA2234676	ITM_080989	NA	NA		Mu-A1	SL3.3	SL3.3D	Del6
PRJEB4025	SAMEA2234677	ITM_080990	NA	NA		Mu-A1	SL3.3	SL3.3D	Del6
PRJEB4025	SAMEA2234678	ITM_081018	2007	DRC		Mu-A1	SL3.3	SL3.3D	Del6	Vandelannoote et al. 2019	X
PRJEB4025	SAMEA2234679	ITM_081364	2007	DRC		Mu-A1	SL3.3	SL3.3D	Del6	Vandelannoote et al. 2019
PRJEB4025	SAMEA2234680	ITM_081433	2007	DRC		Mu-A1	SL3.3	SL3.3D	Del6	Vandelannoote et al. 2019
PRJEB4025	SAMEA2234681	ITM_081434	2007	DRC		Mu-A1	SL3.3	SL3.3D	Del6	Vandelannoote et al. 2019
PRJEB4025	SAMEA2234682	ITM_081436	2007	DRC		Mu-A1	SL3.3	SL3.3D	Del6	Vandelannoote et al. 2019	X
PRJEB4025	SAMEA2234683	ITM_081696	NA	NA		Mu-A1	SL3.3	SL3.3D	Del6
PRJEB4025	SAMEA2234684	ITM_081935	2007	DRC		Mu-A1	SL3.3	SL3.3D	Del6	Vandelannoote et al. 2019
PRJEB4025	SAMEA2234689	ITM_082269	NA	NA		Mu-A1	SL3.3	SL3.3D	Del6
PRJEB4025	SAMEA2234690	ITM_082270	NA	NA		Mu-A1	SL3.3	SL3.3D	Del6
PRJEB4025	SAMEA2234691	ITM_082271	NA	NA		Mu-A1	SL3.3	SL3.3D	Del6
PRJEB4025	SAMEA2234692	ITM_082272	NA	NA		Mu-A1	SL3.3	SL3.3D	Del6		X
PRJEB4025	SAMEA2234693	ITM_082277	NA	NA		Mu-A1	SL3.3	SL3.3D	Del6		X
PRJEB4025	SAMEA2234694	ITM_082278	NA	NA		Mu-A1	SL3.3	SL3.3D	Del6
PRJEB4025	SAMEA2234695	ITM_082279	NA	NA		Mu-A1	SL3.3	SL3.3D	Del6		X
PRJEB4025	SAMEA2234697	ITM_082281	NA	NA		Mu-A1	SL3.3	SL3.3D	Del6		X
PRJEB4025	SAMEA2234698	ITM_082494	2007	DRC		Mu-A1	SL3.3	SL3.3D	Del6	Vandelannoote et al. 2019
PRJEB4025	SAMEA2234699	ITM_082496	NA	NA		Mu-A1	SL3.3	SL3.3D	Del6
PRJEB4025	SAMEA2234700	ITM_082498	2007	DRC		Mu-A1	SL3.3	SL3.3D	Del6	Vandelannoote et al. 2019
PRJEB4025	SAMEA2234701	ITM_082499	2008	DRC		Mu-A1	SL3.3	SL3.3D	Del6	Vandelannoote et al. 2019	X
PRJEB4025	SAMEA2234702	ITM_082575	2008	DRC		Mu-A1	SL3.3	SL3.3D	Del6	Vandelannoote et al. 2019
PRJEB4025	SAMEA2234703	ITM_083545	2008	DRC		Mu-A1	SL3.3	SL3.3D	Del6	Vandelannoote et al. 2019
PRJEB4025	SAMEA2234704	ITM_083546	2008	DRC		Mu-A1	SL3.3	SL3.3D	Del6	Vandelannoote et al. 2019
PRJEB4025	SAMEA2234705	ITM_083547	2008	DRC		Mu-A1	SL3.3	SL3.3D	Del6	Vandelannoote et al. 2019
PRJEB4025	SAMEA2234706	ITM_090058	2008	DRC		Mu-A1	SL3.3	SL3.3D	Del6	Vandelannoote et al. 2019
PRJEB4025	SAMEA2234707	ITM_090059	2007	DRC		Mu-A1	SL3.3	SL3.3D	Del6	Vandelannoote et al. 2019
PRJEB4025	SAMEA2234708	ITM_090244	2008	DRC		Mu-A1	SL3.3	SL3.3D	Del6	Vandelannoote et al. 2019	X
PRJEB4025	SAMEA2234709	ITM_090245	2008	DRC		Mu-A1	SL3.3	SL3.3D	Del6	Vandelannoote et al. 2019	X
PRJEB4025	SAMEA2234710	ITM_090253	2008	DRC		Mu-A1	SL3.3	SL3.3D	Del6	Vandelannoote et al. 2019
PRJEB4025	SAMEA2234711	ITM_092522	2008	NA		Mu-A1	SL3.3	SL3.3D	Del6	Vandelannoote et al. 2019	X
PRJEB4025	SAMEA2234712	ITM_100143	NA	NA		Mu-A1	SL3.3	SL3.3D	Del6
PRJEB4025	SAMEA2234633	ITM_050715	2004	NA		Mu-A1	SL3.3	SL3.3D	Del6
PRJEB4025	SAMEA2234656	ITM_073461	2007	NA		Mu-A1	SL3.3	SL3.3D	Del6
PRJEB4025	SAMEA2234668	ITM_080062	2007	NA		Mu-A1	SL3.3	SL3.3D	Del6
PRJEB4025	SAMEA3170657	ITM_5122	1962	NA		Mu-A1	SL3.3	SL3.3D	Del6		X
PRJEB4025	SAMEA3170658	ITM_5152	1974	NA		Mu-A1	SL3.3	SL3.3D	Del6		X
PRJEB4025	SAMEA3170659	ITM_5153	1975	NA		Mu-A1	SL3.3	SL3.3D	Del6		X
PRJEB4025	SAMEA3170662	ITM_941328	NA	NA		NA	SL3.1		Del1		X
PRJEB4025	SAMEA3170663	ITM_941331	NA	NA		NA	SL3.1		Del1		X
PRJEB4025	SAMEA3170665	ITM_030524	NA	NA		Mu-A2	SL3.2		Del2		X
PRJEB4025	SAMEA3170667	ITM_041292	NA	NA		Mu-A2	SL3.2		Del2		X
PRJEB4025	SAMEA3170671	ITM_052631	NA	NA		Mu-A2	SL3.2		Del2		X
PRJEB4025	SAMEA3170672	ITM_071499	2006	NA		Mu-A1	SL3.3	SL3.3D	Del6
PRJEB4025	SAMEA3170673	ITM_071912	2007	NA		Mu-A1	SL3.3	SL3.3D	Del6		X
PRJEB4025	SAMEA3170676	ITM_082268	NA	NA		Mu-A1	SL3.3	SL3.3D	Del6		X
PRJEB4025	SAMEA3170677	ITM_082495	2007	NA		Mu-A1	SL3.3	SL3.3D	Del6
PRJEB4025	SAMEA3170678	ITM_083663	2008	NA		Mu-A1	SL3.3	SL3.3D	Del6
PRJEB4025	SAMEA3170679	ITM_083664	2008	NA		Mu-A1	SL3.3	SL3.3D	Del6
PRJEB4025	SAMEA3170680	ITM_083665	2008	NA		Mu-A1	SL3.3	SL3.3D	Del6
PRJEB4025	SAMEA3170681	ITM_090250	2008	NA		Mu-A1	SL3.3	SL3.3D	Del6
PRJEB4025	SAMEA3170682	ITM_090252	2008	NA		Mu-A1	SL3.3	SL3.3D	Del6
PRJEB4025	SAMEA3170683	ITM_091058	2008	NA		Mu-A1	SL3.3	SL3.3D	Del6
PRJEB4025	SAMEA3170684	ITM_091059	2008	NA		Mu-A1	SL3.3	SL3.3D	Del6
PRJEB4025	SAMEA3170686	ITM_091795	2008	NA		Mu-A1	SL3.3	SL3.3D	Del6
PRJEB4025	SAMEA3170688	ITM_102563	2010	NA		Mu-A1	SL3.3	SL3.3D	Del6	Vandelannoote et al. 2019
PRJEB4025	SAMEA3170696	ITM_110806	NA	NA		Mu-A1	SL3.3	SL3.3D	Del6
PRJEB4025	SAMEA3170706	ITM_120108	2011	NA		Mu-A1	SL3.3	SL3.3D	Del6	Vandelannoote et al. 2019
PRJEB4025	SAMEA3170707	ITM_120109	2011	NA		Mu-A1	SL3.3	SL3.3D	Del6	Vandelannoote et al. 2019
PRJEB4025	SAMEA3170713	ITM_130329	2011	NA		Mu-A1	SL3.3	SL3.3D	Del6	Vandelannoote et al. 2019
PRJEB4025	SAMEA3170727	ITM_131942	2012	DRC		Mu-A1	SL3.3	SL3.3D	Del6	Vandelannoote et al. 2019
PRJNA163311	SAMN02603346	Agy99_SAMN02603346	1999	Ghana		Mu-A1	SL3.3	SL3.3C	No Spe	Stinear et al. 2007	X
PRJNA163311	SAMN00138177	Mu_NM14.01	2001	Ghana		Mu-A1	SL3.3	SL3.3C	No Spe		X
PRJNA163311	SAMN00138181	Mu_NM33.04	2004	Ghana		Mu-A1	SL3.3	SL3.3C	No Spe		X
PRJNA163311	SAMN00138178	Mu_NM43.02	2002	Ghana		Mu-A1	SL3.3	SL3.3C	No Spe		X
PRJNA163311	SAMN00138179	Mu_NM49.02	2002	Ghana		Mu-A1	SL3.3	SL3.3C	No Spe		X
PRJNA163311	SAMN00138180	Mu_NM54.02	2002	Ghana		Mu-A1	SL3.3	SL3.3C	No Spe		X
PRJNA163311	SAMN00992197	Mu_001506	2000	Benin	Wokon, Benin	Mu-A1	SL3.3	SL3.3E	Del7	Doig et al. 2012	X
PRJNA163311	SAMN00992198	Mu_980535	1998	Benin	Djigbé, Benin	Mu-A1	SL3.3	SL3.3E	Del7	Doig et al. 2012
PRJNA163311	SAMN00992199	Mu_000945	2000	Benin	Hwegoudo, Benin	Mu-A1	SL3.3	SL3.3E	Del7	Doig et al. 2012
PRJNA163311	SAMN00992200	Mu_991845	1999	Benin	Houedja, Benin	Mu-A1	SL3.3	SL3.3E	Del7	Doig et al. 2012
PRJNA163311	SAMN00992195	Mu_113	NA	Australia	Point Lonsdale, Australia	NA	SL3.1		Del1	Doig et al. 2012
PRJNA163311	SAMN00992194	Mu_119	NA	Australia	Frankston, Australia	NA	SL3.1		Del1	Doig et al. 2012
PRJNA163311	SAMN00992193	Mu_74	NA	Australia	Point Lonsdale, Australia	NA	SL3.1		Del1	Doig et al. 2012
PRJNA163311	SAMN00992192	Mu_81	NA	Australia	Point Lonsdale, Australia	NA	SL3.1		Del1	Doig et al. 2012
PRJNA163311	SAMN00992190	Mu_05142109	2005	Australia	East Gippsland, Australia	NA	SL3.1		Del1	Doig et al. 2012
PRJNA163311	SAMN22253492	JKD8049_SAMN22253492	2004	Australia	Victoria, Australia	NA	SL3.1		Del1	Doig et al. 2012
PRJNA313185	SAMN04538444	ITM_070131	2007	Benin	Oueme	Mu-A1	SL3.3	SL3.3E	Del7	vandelannoote et al. 2019	X
PRJNA313185	SAMN04538442	ITM_070381	2007	Benin	Oueme	Mu-A1	SL3.3	SL3.3E	Del7	vandelannoote et al. 2019
PRJNA313185	SAMN04538426	ITM_072814	2007	Benin	Oueme	Mu-A1	SL3.3	SL3.3E	Del7	vandelannoote et al. 2019	X
PRJNA313185	SAMN04538443	ITM_073151	2007	Benin	Oueme	Mu-A1	SL3.3	SL3.3E	Del7	vandelannoote et al. 2019	X
PRJNA313185	SAMN04538441	ITM_080066	2008	Benin	Oueme	Mu-A1	SL3.3	SL3.3E	Del7	vandelannoote et al. 2019
PRJNA313185	SAMN04538453	ITM_081676	2008	Benin	Oueme	Mu-A1	SL3.3	SL3.3E	Del7	vandelannoote et al. 2019	X
PRJNA313185	SAMN04538454	ITM_081681	2008	Benin	Oueme	Mu-A1	SL3.3	SL3.3E	Del7	vandelannoote et al. 2019	X
PRJNA313185	SAMN04538439	ITM_081919	2008	Benin	Oueme	Mu-A1	SL3.3	SL3.3E	Del7	vandelannoote et al. 2019
PRJNA313185	SAMN04538446	ITM_082549	2008	Benin	Oueme	Mu-A1	SL3.3	SL3.3E	Del7	vandelannoote et al. 2019
PRJNA313185	SAMN04538447	ITM_090149	2009	Benin	Oueme	Mu-A1	SL3.3	SL3.3E	Del7	vandelannoote et al. 2019
PRJNA313185	SAMN04538427	ITM_940512	1994	Benin	Oueme	Mu-A1	SL3.3	SL3.3E	Del7	vandelannoote et al. 2019	X
PRJNA313185	SAMN04538428	ITM_010157	2001	Benin	Oueme	Mu-A1	SL3.3	SL3.3E	Del7	vandelannoote et al. 2019	X
PRJNA313185	SAMN04538429	ITM_000951	2000	Benin	Oueme	Mu-A1	SL3.3	SL3.3E	Del7	vandelannoote et al. 2019
PRJNA313185	SAMN04538430	ITM_970435	1997	Benin	Oueme	Mu-A1	SL3.3	SL3.3E	Del7	vandelannoote et al. 2019	X
PRJNA313185	SAMN04538432	ITM_092100	2009	Benin	Oueme	Mu-A1	SL3.3	SL3.3E	Del7	vandelannoote et al. 2019	X
PRJNA313185	SAMN04538433	ITM_083865	2008	Benin	Oueme	Mu-A1	SL3.3	SL3.3E	Del7	vandelannoote et al. 2019
PRJNA313185	SAMN04538434	ITM_093013	2009	Benin	Oueme	Mu-A1	SL3.3	SL3.3E	Del7	vandelannoote et al. 2019	X
PRJNA313185	SAMN04538435	ITM_093695	2009	Benin	Oueme	Mu-A1	SL3.3	SL3.3E	Del7	vandelannoote et al. 2019
PRJNA313185	SAMN04538438	ITM_102554	2010	Benin	Oueme	Mu-A1	SL3.3	SL3.3E	Del7	vandelannoote et al. 2019
PRJNA313185	SAMN04538445	ITM_092473	2009	Benin	Oueme	Mu-A1	SL3.3	SL3.3E	Del7	vandelannoote et al. 2019
PRJNA313185	SAMN04538448	ITM_083584	2008	Benin	Oueme	Mu-A1	SL3.3	SL3.3E	Del7	vandelannoote et al. 2019
PRJNA313185	SAMN04538449	ITM_991721	1999	Benin	Oueme	Mu-A1	SL3.3	SL3.3E	Del7	vandelannoote et al. 2019
PRJNA313185	SAMN04538450	ITM_092472	2009	Benin	Oueme	Mu-A1	SL3.3	SL3.3E	Del7	vandelannoote et al. 2019
PRJNA313185	SAMN04538451	ITM_070383	2007	Benin	Oueme	Mu-A1	SL3.3	SL3.3E	Del7	vandelannoote et al. 2019	X
PRJNA313185	SAMN04538452	ITM_070625	2007	Nigeria	Oueme	Mu-A1	SL3.3	SL3.3E	Del7	vandelannoote et al. 2019
PRJNA313185	SAMN04538457	ITM_092101	2009	Benin	Oueme	Mu-A1	SL3.3	SL3.3E	Del7	vandelannoote et al. 2019
PRJNA313185	SAMN04538458	ITM_093694	2009	Benin	Oueme	Mu-A1	SL3.3	SL3.3E	Del7	vandelannoote et al. 2019
PRJNA313185	SAMN04538459	ITM_100126	2010	Benin	Oueme	Mu-A1	SL3.3	SL3.3E	Del7	vandelannoote et al. 2019
PRJNA313185	SAMN04538460	ITM_951009	1995	Benin	Oueme	Mu-A1	SL3.3	SL3.3E	Del7	vandelannoote et al. 2019
PRJNA313185	SAMN04538461	ITM_021433	2002	Benin	Kouffo	Mu-A1	SL3.3	SL3.3C	No Spe	vandelannoote et al. 2019
PRJNA313185	SAMN04538462	ITM_022045	2002	Benin	Kouffo	Mu-A1	SL3.3	SL3.3C	No Spe	vandelannoote et al. 2019
PRJNA313185	SAMN04538463	ITM_022287	2002	Benin	Kouffo	Mu-A1	SL3.3	SL3.3C	No Spe	vandelannoote et al. 2019
PRJNA313185	SAMN04538464	ITM_022875	2002	Benin	Kouffo	Mu-A1	SL3.3	SL3.3C	No Spe	vandelannoote et al. 2019
PRJNA313185	SAMN04538465	ITM_030717	2003	Benin	Kouffo	Mu-A1	SL3.3	SL3.3C	No Spe	vandelannoote et al. 2019
PRJNA313185	SAMN04538466	ITM_030718	2003	Benin	Kouffo	Mu-A1	SL3.3	SL3.3C	No Spe	vandelannoote et al. 2019	X
PRJNA313185	SAMN04538467	ITM_031892	2003	Benin	Kouffo	Mu-A1	SL3.3	SL3.3C	No Spe	vandelannoote et al. 2019
PRJNA313185	SAMN04538469	ITM_030791	2003	Benin	Kouffo	Mu-A1	SL3.3	SL3.3C	No Spe	vandelannoote et al. 2019	X
PRJNA313185	SAMN04538470	ITM_970680	1997	Benin	Mono	Mu-A1	SL3.3	SL3.3C	No Spe	vandelannoote et al. 2019
PRJNA313185	SAMN04538471	ITM_021434	2002	Benin	Kouffo	Mu-A1	SL3.3	SL3.3C	No Spe	vandelannoote et al. 2019	X
PRJNA313185	SAMN04538472	ITM_012596	2001	Benin	Mono	Mu-A1	SL3.3	SL3.3C	No Spe	vandelannoote et al. 2019
PRJNA313185	SAMN04538475	ITM_070123	2006	DRC	Bas-Congo	Mu-A1	SL3.3	SL3.3D	Del6	Vandelannoote et al. 2017
PRJNA313185	SAMN04538477	ITM_000483	2000	Cote d'Ivoire		Mu-A1	SL3.3	SL3.3E	None	vandelannoote et al. 2019
PRJNA313185	SAMN04538479	ITM_063519	2006	DRC	Bas-Congo	Mu-A1	SL3.3	SL3.3D	Del6	Vandelannoote et al. 2017
PRJNA313185	SAMN04538481	ITM_071925	2007	Congo		Mu-A1	SL3.3	SL3.3B	Del5		X
PRJNA313185	SAMN04538482	ITM_072398	2006	DRC	Bas-Congo	Mu-A1	SL3.3	SL3.3D	Del6	Vandelannoote et al. 2017	X
PRJNA313185	SAMN04538483	ITM_072401	2007	DRC	Bas-Congo	Mu-A1	SL3.3	SL3.3D	Del6	Vandelannoote et al. 2017
PRJNA313185	SAMN04538484	ITM_072732	2007	DRC	Bas-Congo	Mu-A1	SL3.3	SL3.3D	Del6	Vandelannoote et al. 2017
PRJNA313185	SAMN04538485	ITM_072733	2007	DRC	Bas-Congo	Mu-A1	SL3.3	SL3.3D	Del6	Vandelannoote et al. 2017	X
PRJNA313185	SAMN04538486	ITM_072734	2007	DRC	Bas-Congo	Mu-A1	SL3.3	SL3.3D	Del6	Vandelannoote et al. 2017
PRJNA313185	SAMN04538487	ITM_072735	2007	DRC	Bas-Congo	Mu-A1	SL3.3	SL3.3D	Del6	Vandelannoote et al. 2017
PRJNA313185	SAMN04538488	ITM_072840	2007	DRC	Bas-Congo	Mu-A1	SL3.3	SL3.3D	Del6	Vandelannoote et al. 2017
PRJNA313185	SAMN04538489	ITM_072841	2007	DRC	Bas-Congo	Mu-A1	SL3.3	SL3.3D	Del6	Vandelannoote et al. 2017
PRJNA313185	SAMN04538490	ITM_073453	2007	DRC	Bas-Congo	Mu-A1	SL3.3	SL3.3D	Del6	Vandelannoote et al. 2017
PRJNA313185	SAMN04538491	ITM_073459	2007	Benin		Mu-A1	SL3.3	SL3.3C	No Spe		X
PRJNA313185	SAMN04538492	ITM_073463	2007	DRC	Bas-Congo	Mu-A1	SL3.3	SL3.3D	Del6	Vandelannoote et al. 2017
PRJNA313185	SAMN04538493	ITM_073477	2007	DRC	Bas-Congo	Mu-A1	SL3.3	SL3.3D	Del6	Vandelannoote et al. 2017
PRJNA313185	SAMN04538494	ITM_073478	2007	Angola	Kwango River	Mu-A1	SL3.3	SL3.3D	Del6	Vandelannoote et al. 2017
PRJNA313185	SAMN04538495	ITM_073479	2007	DRC	Bas-Congo	Mu-A1	SL3.3	SL3.3D	Del6	Vandelannoote et al. 2017
PRJNA313185	SAMN04538496	ITM_082600	2007	DRC	Bas-Congo	Mu-A1	SL3.3	SL3.3D	Del6	Vandelannoote et al. 2017	X
PRJNA313185	SAMN04538497	ITM_100140	2009	DRC	Bas-Congo	Mu-A1	SL3.3	SL3.3D	Del6	Vandelannoote et al. 2017	X
PRJNA313185	SAMN04538498	ITM_100141	2009	DRC	Bas-Congo	Mu-A1	SL3.3	SL3.3D	Del6	Vandelannoote et al. 2017	X
PRJNA313185	SAMN04538499	ITM_100142	2009	DRC	Bas-Congo	Mu-A1	SL3.3	SL3.3D	Del6	Vandelannoote et al. 2017
PRJNA313185	SAMN04538500	ITM_100832	2009	DRC	Bas-Congo	Mu-A1	SL3.3	SL3.3D	Del6	Vandelannoote et al. 2017
PRJNA313185	SAMN04538501	ITM_100833	2009	DRC	Bas-Congo	Mu-A1	SL3.3	SL3.3D	Del6	Vandelannoote et al. 2017
PRJNA313185	SAMN04538502	ITM_032481	2009	DRC	Bas-Congo	Mu-A1	SL3.3	SL3.3D	Del6	Vandelannoote et al. 2017
PRJNA313185	SAMN04538504	ITM_991591	1999	Togo	Maritime	Mu-A1	SL3.3	SL3.3C		Vandelannoote et al. 2017	X
PRJNA313185	SAMN04538505	ITM_050303	2009	Congo		Mu-A1	SL3.3	SL3.3D	Del6	Vandelannoote et al. 2017	X
PRJNA313185	SAMN04538506	ITM_960658	1996	Angola	Bengo	Mu-A1	SL3.3	SL3.3D	Del6	Vandelannoote et al. 2017	X
PRJNA313185	SAMN04538507	ITM_960657	1996	Angola	Bengo	Mu-A1	SL3.3	SL3.3D	Del6	Vandelannoote et al. 2017
PRJNA313185	SAMN04538508	ITM_072646	2007	Ghana	Ashanti	Mu-A1	SL3.3	SL3.3C	No Spe	Vandelannoote et al. 2017	X
PRJNA313185	SAMN04538509	ITM_072651	2007	Ghana	Ashanti	Mu-A1	SL3.3	SL3.3C	No Spe	Vandelannoote et al. 2017	X
PRJNA313185	SAMN04538510	ITM_120140	2011	Cameroon	Adamawa Region	Mu-A1	SL3.3	SL3.3B	Del5	Vandelannoote et al. 2017	X
PRJNA313185	SAMN04538511	ITM_030950	2003	Benin	Kouffo	Mu-A1	SL3.3	SL3.3E	Del7	Vandelannoote et al. 2017
PRJNA313185	SAMN04538512	ITM_030716	2003	Benin	Kouffo	Mu-A1	SL3.3	SL3.3C		Vandelannoote et al. 2017	X
PRJNA313185	SAMN04538513	ITM_102686	2010	Nigeria	Oyo State	Mu-A1	SL3.3	SL3.3D		Vandelannoote et al. 2017	X
PRJNA313185	SAMN04538514	ITM_083232	2008	Angola	Lunda Norte	Mu-A1	SL3.3	SL3.3D	Del6	Vandelannoote et al. 2017	X
PRJNA313185	SAMN04538515	ITM_000869	2000	Cote d'Ivoire	Moyen-Cavally	Mu-A1	SL3.3	SL3.3E	None	Vandelannoote et al. 2017	X
PRJNA313185	SAMN04538516	ITM_990007	1998	Cote d'Ivoire	Haut-Sassandra	Mu-A1	SL3.3	SL3.3C	No Spe	Vandelannoote et al. 2017	X
PRJNA313185	SAMN04538517	ITM_991633	1999	Cote d'Ivoire	Moyen-Cavally	Mu-A1	SL3.3	SL3.3E	None	Vandelannoote et al. 2017	X
PRJNA313185	SAMN04538519	ITM_070386	2007	Nigeria	Anambra State	Mu-A1	SL3.3	SL3.3B		Vandelannoote et al. 2017	X
PRJNA313185	SAMN04538520	ITM_5151	1972	DRC	Maniema	Mu-A1	SL3.3	SL3.3D	Del6	Vandelannoote et al. 2017	X
PRJNA313185	SAMN04538521	ITM_970359	1997	Ghana	Ashanti	Mu-A1	SL3.3	SL3.3C	No Spe	Vandelannoote et al. 2017
PRJNA313185	SAMN04538523	ITM_970677	1997	Ghana	Ashanti	Mu-A1	SL3.3	SL3.3C	No Spe	Vandelannoote et al. 2017
PRJNA313185	SAMN04538524	ITM_970678	1997	Ghana	Ashanti	Mu-A1	SL3.3	SL3.3C	No Spe	Vandelannoote et al. 2017	X
PRJNA313185	SAMN04538526	ITM_970964	1997	Ghana	Ashanti	Mu-A1	SL3.3	SL3.3C	No Spe	Vandelannoote et al. 2017
PRJNA313185	SAMN04538528	ITM_980063	1998	Ghana	Ashanti	Mu-A1	SL3.3	SL3.3C	No Spe	Vandelannoote et al. 2017
PRJNA313185	SAMN04538529	ITM_940662	1994	Cote d'Ivoire	Moyen-Cavally	Mu-A1	SL3.3	SL3.3C	No Spe	Vandelannoote et al. 2017
PRJNA313185	SAMN04538530	ITM_990006	1998	Cote d'Ivoire	Haut-Sassandra	Mu-A1	SL3.3	SL3.3C	No Spe	Vandelannoote et al. 2017
PRJNA313185	SAMN04538531	ITM_990734	1999	Cote d'Ivoire	Moyen-Cavally	Mu-A1	SL3.3	SL3.3C	No Spe	Vandelannoote et al. 2017
PRJNA313185	SAMN04538532	ITM_991632	1999	Cote d'Ivoire	Haut-Sassandra	Mu-A1	SL3.3	SL3.3C	No Spe	Vandelannoote et al. 2017
PRJNA313185	SAMN04538533	ITM_072634	2007	Ghana	Ashanti	Mu-A1	SL3.3	SL3.3C	No Spe	Vandelannoote et al. 2017	X
PRJNA313185	SAMN04538534	ITM_072652	2007	Ghana	Ashanti	Mu-A1	SL3.3	SL3.3C	No Spe	Vandelannoote et al. 2017
PRJNA313185	SAMN04538536	ITM_072657	2007	Ghana	Ashanti	Mu-A1	SL3.3	SL3.3C	No Spe	Vandelannoote et al. 2017	X
PRJNA313185	SAMN04538537	ITM_072658	2007	Ghana	Ashanti	Mu-A1	SL3.3	SL3.3C	No Spe	Vandelannoote et al. 2017
PRJNA313185	SAMN04538538	ITM_072650	2007	Ghana	Ashanti	Mu-A1	SL3.3	SL3.3C	No Spe	Vandelannoote et al. 2017	X
PRJNA313185	SAMN04538539	ITM_072630	2007	Ghana	Central	Mu-A1	SL3.3	SL3.3C	No Spe	Vandelannoote et al. 2017
PRJNA313185	SAMN04538540	ITM_072656	2007	Ghana	Ashanti	Mu-A1	SL3.3	SL3.3C	No Spe	Vandelannoote et al. 2017
PRJNA313185	SAMN04538541	ITM_072655	2007	Ghana	Ashanti	Mu-A1	SL3.3	SL3.3C	No Spe	Vandelannoote et al. 2017
PRJNA313185	SAMN04538542	ITM_072653	2007	Ghana	Ashanti	Mu-A1	SL3.3	SL3.3C	No Spe	Vandelannoote et al. 2017	X
PRJNA313185	SAMN04538543	ITM_072645	2007	Ghana	Ashanti	Mu-A1	SL3.3	SL3.3C	No Spe	Vandelannoote et al. 2017	X
PRJNA313185	SAMN04538545	ITM_020279	2002	Cameroon	Centre Region	Mu-A2	SL3.2		Del2	Vandelannoote et al. 2017	X
PRJNA313185	SAMN04538546	ITM_091067	2009	Gabon	Moyen-Ogooué	Mu-A2	SL3.2		Del2	Vandelannoote et al. 2017	X
PRJNA313185	SAMN04538548	ITM_020280	2002	Cameroon	Centre Region	Mu-A1	SL3.3	SL3.3A	Del4	Vandelannoote et al. 2017	X
PRJNA313185	SAMN04538550	ITM_9103	2011	Cameroon	Moyen-Ogooué	Mu-A1	SL3.3	SL3.3A	Del4	Vandelannoote et al. 2017	X
PRJNA313185	SAMN04538552	ITM_110893	2011	Gabon	Moyen-Ogooué	Mu-A1	SL3.3	SL3.3A	Del4	Vandelannoote et al. 2017	X
PRJNA313185	SAMN04538553	ITM_120141	2011	Cameroon	Centre Region	Mu-A1	SL3.3	SL3.3A	Del4	Vandelannoote et al. 2017	X
PRJNA313185	SAMN04538554	ITM_120142	2011	Cameroon	Centre Region	Mu-A1	SL3.3	SL3.3A	Del4	Vandelannoote et al. 2017
PRJNA313185	SAMN04538555	ITM_051459	1964	Uganda	Northern Region	Mu-A1	SL3.3	SL3.3A		Vandelannoote et al. 2017	X
PRJNA313185	SAMN04538557	ITM_121398	2012	Nigeria	Ogun State	Mu-A1	SL3.3	SL3.3E	Del7	Vandelannoote et al. 2017	X
PRJNA313185	SAMN04538560	ITM_060218	2005	Benin	Zou	Mu-A1	SL3.3	SL3.3C	No Spe	Vandelannoote et al. 2017
PRJNA313185	SAMN04538561	ITM_121000	2012	Benin	Kouffo	Mu-A1	SL3.3	SL3.3C	No Spe	Vandelannoote et al. 2017
PRJNA313185	SAMN04538562	ITM_032343	2003	Benin	Oueme	Mu-A2	SL3.2		Del2	Vandelannoote et al. 2017	X
PRJNA313185	SAMN04538563	ITM_091405	2009	Benin	Zou	Mu-A2	SL3.2		Del2	Vandelannoote et al. 2017	X
PRJNA313185	SAMN04538564	ITM_051510	2005	Benin	Zou	Mu-A2	SL3.2		Del2	Vandelannoote et al. 2017	X
PRJNA313185	SAMN04538565	Mu_12-29	2012	Cameroon	Nyong	Mu-A1	SL3.3	SL3.3A	Del4	vandelannoote et al. 2019	X
PRJNA313185	SAMN04538566	Mu_08-51	2008	Cameroon	Nyong	Mu-A1	SL3.3	SL3.3A	Del4	vandelannoote et al. 2019	X
PRJNA313185	SAMN04538567	Mu_12-79	2012	Cameroon	Nyong	Mu-A1	SL3.3	SL3.3A	Del4	vandelannoote et al. 2019	X
PRJNA313185	SAMN04538568	Mu_08-47	2008	Cameroon	Nyong	Mu-A1	SL3.3	SL3.3A	Del4	vandelannoote et al. 2019	X
PRJNA313185	SAMN04538569	Mu_11-30	2011	Cameroon	Nyong	Mu-A1	SL3.3	SL3.3A	Del4	vandelannoote et al. 2019	X
PRJNA313185	SAMN04538570	Mu_11-210	2011	Cameroon	Nyong	Mu-A1	SL3.3	SL3.3A	Del4	vandelannoote et al. 2019
PRJNA313185	SAMN04538571	Mu_12-98	2012	Cameroon	Nyong	Mu-A1	SL3.3	SL3.3A	Del4	vandelannoote et al. 2019
PRJNA313185	SAMN04538572	Mu_08-186	2008	Cameroon	Nyong	Mu-A1	SL3.3	SL3.3A	Del4	vandelannoote et al. 2019
PRJNA313185	SAMN04538573	Mu_11-33	2011	Cameroon	Nyong	Mu-A1	SL3.3	SL3.3A	Del4	vandelannoote et al. 2019	X
PRJNA313185	SAMN04538574	Mu_11-263	2011	Cameroon	Nyong	Mu-A1	SL3.3	SL3.3A	Del4	vandelannoote et al. 2019
PRJNA313185	SAMN04538575	Mu_12-53	2012	Cameroon	Nyong	Mu-A1	SL3.3	SL3.3A	Del4	vandelannoote et al. 2019	X
PRJNA313185	SAMN04538576	Mu_11-20	2011	Cameroon	Nyong	Mu-A1	SL3.3	SL3.3A	Del4	vandelannoote et al. 2019	X
PRJNA313185	SAMN04538577	ITM_121474	2012	Nigeria		NA	SL3.3	SL3.3B			X
PRJNA313185	SAMN04538578	ITM_111662	2011	Gabon		Mu-A1	SL3.3	SL3.3A	Del4		X
PRJNA313185	SAMN04538579	ITM_940659	1994	Cote d'Ivoire	Na	Mu-A1	SL3.3	SL3.3C	No Spe	vandelannoote et al. 2019
PRJNA313185	SAMN04538581	ITM_940816	1994	Cote d'Ivoire	Na	Mu-A1	SL3.3	SL3.3C	No Spe	vandelannoote et al. 2019	X
PRJNA313185	SAMN04538582	ITM_940821	1994	Cote d'Ivoire	Na	Mu-A1	SL3.3	SL3.3C	No Spe	vandelannoote et al. 2019
PRJNA313185	SAMN04538583	ITM_980341	1998	Cote d'Ivoire	Na	Mu-A1	SL3.3	SL3.3C	No Spe	vandelannoote et al. 2019	X
PRJNA313185	SAMN04538585	ITM_990012	1999	Cote d'Ivoire	Na	Mu-A1	SL3.3	SL3.3E	None	vandelannoote et al. 2019	X
PRJNA313185	SAMN04538586	ITM_990321	1999	Cote d'Ivoire	Na	Mu-A1	SL3.3	SL3.3E	None	vandelannoote et al. 2019
PRJNA313185	SAMN04538592	ITM_9537	1971	Papua New Guinea			SL3.2		Del2	vandelannoote et al. 2019	X
PRJNA313185	SAMN04538431	ITM_970301	1997	Benin	Oueme	Mu-A1	SL3.3	SL3.3E	Del7	vandelannoote et al. 2019	X
PRJNA313185	SAMN04538440	ITM_092997	2009	Benin	Oueme	Mu-A1	SL3.3	SL3.3E	Del7	vandelannoote et al. 2019	X
PRJNA313185	SAMN04538455	ITM_082696	2008	Benin	Oueme	Mu-A1	SL3.3	SL3.3E	Del7	vandelannoote et al. 2019
PRJNA313185	SAMN04538456	ITM_091801	2009	Benin	Oueme	Mu-A1	SL3.3	SL3.3E	Del7	vandelannoote et al. 2019	X
PRJNA313185	SAMN04538468	ITM_071804	2007	Benin	Mono	Mu-A1	SL3.3	SL3.3C	No Spe	vandelannoote et al. 2019
PRJNA313185	SAMN04538473	ITM_071938	2007	Benin	Mono	Mu-A1	SL3.3	SL3.3C	No Spe	vandelannoote et al. 2019	X
PRJNA313185	SAMN04538474	ITM_000909	2000	Togo	Haho	Mu-A1	SL3.3	SL3.3C	No Spe	vandelannoote et al. 2019	X
PRJNA313185	SAMN04538478	ITM_000870	2000	Cote d'Ivoire		Mu-A1	SL3.3	SL3.3E	None	vandelannoote et al. 2019	X
PRJNA313185	SAMN04538480	ITM_071924	2007	DRC		Mu-A1	SL3.3	SL3.3B	Del5	vandelannoote et al. 2019
PRJNA313185	SAMN04538503	ITM_040149	2004	Ghana		Mu-A1	SL3.3	SL3.3C	No Spe	vandelannoote et al. 2019	X
PRJNA313185	SAMN04538518	ITM_990008	1999	Cote d'Ivoire		Mu-A1	SL3.3	SL3.3E	None	vandelannoote et al. 2019
PRJNA313185	SAMN04538522	ITM_970606	1997	Ghana		Mu-A1	SL3.3	SL3.3C	No Spe	vandelannoote et al. 2019
PRJNA313185	SAMN04538525	ITM_970959	1997	Ghana		Mu-A1	SL3.3	SL3.3C	No Spe	vandelannoote et al. 2019
PRJNA313185	SAMN04538527	ITM_971351	1997	Ghana		Mu-A1	SL3.3	SL3.3C	No Spe	vandelannoote et al. 2019
PRJNA313185	SAMN04538544	ITM_001211	2000	Cote d'Ivoire		Mu-A1	SL3.3	SL3.3C	No Spe	vandelannoote et al. 2019	X
PRJNA313185	SAMN04538549	ITM_021081	2002	Cameroon	Nyong	Mu-A1	SL3.3	SL3.3A	Del4	vandelannoote et al. 2019	X
PRJNA313185	SAMN04538556	ITM_112512	2011	Nigeria	Ondo State	Mu-A1	SL3.3	SL3.3E	Del7	vandelannoote et al. 2019	X
PRJNA313185	SAMN04538558	ITM_020585	2002	Benin	Mono	Mu-A1	SL3.3	SL3.3C	No Spe	vandelannoote et al. 2019
PRJNA313185	SAMN04538559	ITM_052188	2005	Benin	Kouffo	Mu-A1	SL3.3	SL3.3C	No Spe	vandelannoote et al. 2019
PRJNA313185	SAMN04538580	ITM_940815	1994	Cote d'Ivoire		Mu-A1	SL3.3	SL3.3E	None	vandelannoote et al. 2019
PRJNA313185	SAMN04538584	ITM_980342	1998	Cote d'Ivoire		Mu-A1	SL3.3	SL3.3C	No Spe	vandelannoote et al. 2019	X
PRJNA421048	SAMN08131067	DMG1701439	2015	Australia	Victoria, Australia	NA	SL3.1		Del1	Buultjens et al. 2018
PRJNA421048	SAMN08131066	DMG1701438	2012	Australia	Victoria, Australia	NA	SL3.1		Del1	Buultjens et al. 2018
PRJNA421048	SAMN08131063	DMG1701435	2002	Australia	Victoria, Australia	NA	SL3.1		Del1	Buultjens et al. 2018	X
PRJNA421048	SAMN08131062	DMG1701434	2011	Australia	Victoria, Australia	NA	SL3.1		Del1	Buultjens et al. 2018
PRJNA421048	SAMN08131065	DMG1701437	2011	Australia	Victoria, Australia	NA	SL3.1		Del1	Buultjens et al. 2018
PRJNA421048	SAMN08131064	DMG1701436	2015	Australia	Victoria, Australia	NA	SL3.1		Del1	Buultjens et al. 2018
PRJNA421048	SAMN08131059	DMG1701431	2015	Australia	Victoria, Australia	NA	SL3.1		Del1	Buultjens et al. 2018
PRJNA421048	SAMN08131058	DMG1701430	2011	Australia	Victoria, Australia	NA	SL3.1		Del1	Buultjens et al. 2018
PRJNA421048	SAMN08131061	DMG1701433	2011	Australia	Victoria, Australia	NA	SL3.1		Del1	Buultjens et al. 2018
PRJNA421048	SAMN08131060	DMG1701432	2011	Australia	Victoria, Australia	NA	SL3.1		Del1	Buultjens et al. 2018
PRJNA421048	SAMN08131096	DMG1701468	2013	Australia	Victoria, Australia	NA	SL3.1		Del1	Buultjens et al. 2018
PRJNA421048	SAMN08131097	DMG1701469	2015	Australia	Victoria, Australia	NA	SL3.1		Del1	Buultjens et al. 2018
PRJNA421048	SAMN08131094	DMG1701466	2013	Australia	Victoria, Australia	NA	SL3.1		Del1	Buultjens et al. 2018
PRJNA421048	SAMN08131095	DMG1701467	2013	Australia	Victoria, Australia	NA	SL3.1		Del1	Buultjens et al. 2018
PRJNA421048	SAMN08131090	DMG1701462	2015	Australia	Victoria, Australia	NA	SL3.1		Del1	Buultjens et al. 2018
PRJNA421048	SAMN08131091	DMG1701463	2013	Australia	Victoria, Australia	NA	SL3.1		Del1	Buultjens et al. 2018	X
PRJNA421048	SAMN08131088	DMG1701460	2015	Australia	Victoria, Australia	NA	SL3.1		Del1	Buultjens et al. 2018
PRJNA421048	SAMN08131089	DMG1701461	2013	Australia	Victoria, Australia	NA	SL3.1		Del1	Buultjens et al. 2018
PRJNA421048	SAMN08131076	DMG1701448	2015	Australia	Victoria, Australia	NA	SL3.1		Del1	Buultjens et al. 2018
PRJNA421048	SAMN08131077	DMG1701449	2012	Australia	Victoria, Australia	NA	SL3.1		Del1	Buultjens et al. 2018
PRJNA421048	SAMN08131074	DMG1701446	2012	Australia	Victoria, Australia	NA	SL3.1		Del1	Buultjens et al. 2018
PRJNA421048	SAMN08131075	DMG1701447	2012	Australia	Victoria, Australia	NA	SL3.1		Del1	Buultjens et al. 2018
PRJNA421048	SAMN08131072	DMG1701444	2015	Australia	Victoria, Australia	NA	SL3.1		Del1	Buultjens et al. 2018
PRJNA421048	SAMN08131073	DMG1701445	2015	Australia	Victoria, Australia	NA	SL3.1		Del1	Buultjens et al. 2018
PRJNA421048	SAMN08131071	DMG1701443	2015	Australia	Victoria, Australia	NA	SL3.1		Del1	Buultjens et al. 2018
PRJNA421048	SAMN08131068	DMG1701440	2015	Australia	Victoria, Australia	NA	SL3.1		Del1	Buultjens et al. 2018
PRJNA421048	SAMN08131069	DMG1701441	2015	Australia	Victoria, Australia	NA	SL3.1		Del1	Buultjens et al. 2018
PRJNA421048	SAMN08130994	DMG1701365	2015	Australia	Victoria, Australia	NA	SL3.1		Del1	Buultjens et al. 2018
PRJNA421048	SAMN08130995	DMG1701366	2015	Australia	Victoria, Australia	NA	SL3.1		Del1	Buultjens et al. 2018	X
PRJNA421048	SAMN08130992	DMG1701363	2015	Australia	Victoria, Australia	NA	SL3.1		Del1	Buultjens et al. 2018
PRJNA421048	SAMN08130993	DMG1701364	2015	Australia	Victoria, Australia	NA	SL3.1		Del1	Buultjens et al. 2018
PRJNA421048	SAMN08130990	DMG1701361	2015	Australia	Victoria, Australia	NA	SL3.1		Del1	Buultjens et al. 2018
PRJNA421048	SAMN08130989	DMG1701360	2015	Australia	Victoria, Australia	NA	SL3.1		Del1	Buultjens et al. 2018
PRJNA421048	SAMN08130997	DMG1701368	2015	Australia	Victoria, Australia	NA	SL3.1		Del1	Buultjens et al. 2018
PRJNA421048	SAMN08131087	DMG1701459	2007	Australia	Victoria, Australia	NA	SL3.1		Del1	Buultjens et al. 2018
PRJNA421048	SAMN08131086	DMG1701458	2006	Australia	Victoria, Australia	NA	SL3.1		Del1	Buultjens et al. 2018
PRJNA421048	SAMN08130986	DMG1701357	2015	Australia	Victoria, Australia	NA	SL3.1		Del1	Buultjens et al. 2018
PRJNA421048	SAMN08130987	DMG1701358	2015	Australia	Victoria, Australia	NA	SL3.1		Del1	Buultjens et al. 2018
PRJNA421048	SAMN08131083	DMG1701455	2012	Australia	Victoria, Australia	NA	SL3.1		Del1	Buultjens et al. 2018
PRJNA421048	SAMN08131082	DMG1701454	2012	Australia	Victoria, Australia	NA	SL3.1		Del1	Buultjens et al. 2018
PRJNA421048	SAMN08131085	DMG1701457	2015	Australia	Victoria, Australia	NA	SL3.1		Del1	Buultjens et al. 2018
PRJNA421048	SAMN08131084	DMG1701456	2013	Australia	Victoria, Australia	NA	SL3.1		Del1	Buultjens et al. 2018
PRJNA421048	SAMN08131079	DMG1701451	2015	Australia	Victoria, Australia	NA	SL3.1		Del1	Buultjens et al. 2018
PRJNA421048	SAMN08131078	DMG1701450	2015	Australia	Victoria, Australia	NA	SL3.1		Del1	Buultjens et al. 2018	X
PRJNA421048	SAMN08130978	DMG1701349	2015	Australia	Victoria, Australia	NA	SL3.1		Del1	Buultjens et al. 2018	X
PRJNA421048	SAMN08130979	DMG1701350	2015	Australia	Victoria, Australia	NA	SL3.1		Del1	Buultjens et al. 2018	X
PRJNA421048	SAMN08131041	DMG1701413	2008	Australia	Victoria, Australia	NA	SL3.1		Del1	Buultjens et al. 2018
PRJNA421048	SAMN08131040	DMG1701412	2015	Australia	Victoria, Australia	NA	SL3.1		Del1	Buultjens et al. 2018
PRJNA421048	SAMN08131039	DMG1701411	2008	Australia	Victoria, Australia	NA	SL3.1		Del1	Buultjens et al. 2018
PRJNA421048	SAMN08131038	DMG1701410	2008	Australia	Victoria, Australia	NA	SL3.1		Del1	Buultjens et al. 2018
PRJNA421048	SAMN08131045	DMG1701417	2015	Australia	Victoria, Australia	NA	SL3.1		Del1	Buultjens et al. 2018
PRJNA421048	SAMN08131044	DMG1701416	2015	Australia	Victoria, Australia	NA	SL3.1		Del1	Buultjens et al. 2018	X
PRJNA421048	SAMN08131043	DMG1701415	2008	Australia	Victoria, Australia	NA	SL3.1		Del1	Buultjens et al. 2018
PRJNA421048	SAMN08131042	DMG1701414	2008	Australia	Victoria, Australia	NA	SL3.1		Del1	Buultjens et al. 2018
PRJNA421048	SAMN08131047	DMG1701419	2009	Australia	Victoria, Australia	NA	SL3.1		Del1	Buultjens et al. 2018
PRJNA421048	SAMN08131046	DMG1701418	2009	Australia	Victoria, Australia	NA	SL3.1		Del1	Buultjens et al. 2018
PRJNA421048	SAMN08131148	DMG1701523	2003	Australia	Queensland, Australia	NA	SL3.1		Del1	Buultjens et al. 2018	X
PRJNA421048	SAMN08131149	DMG1701524	2003	Australia	Queensland, Australia	NA	SL3.1		Del1	Buultjens et al. 2018	X
PRJNA421048	SAMN08131150	DMG1701525	2005	Papua New Guinea	Papua New Guinea		SL3.2		Del2	Buultjens et al. 2018	X
PRJNA421048	SAMN08131151	DMG1701526	2004	Australia	Northern Territory, Australia	NA	SL3.1		Del1	Buultjens et al. 2018	X
PRJNA421048	SAMN08130984	DMG1701355	2015	Australia	Victoria, Australia	NA	SL3.1		Del1	Buultjens et al. 2018	X
PRJNA421048	SAMN08131057	DMG1701429	2011	Australia	Victoria, Australia	NA	SL3.1		Del1	Buultjens et al. 2018
PRJNA421048	SAMN08131052	DMG1701424	2015	Australia	Victoria, Australia	NA	SL3.1		Del1	Buultjens et al. 2018
PRJNA421048	SAMN08131053	DMG1701425	2010	Australia	Victoria, Australia	NA	SL3.1		Del1	Buultjens et al. 2018
PRJNA421048	SAMN08130985	DMG1701356	2015	Australia	Victoria, Australia	NA	SL3.1		Del1	Buultjens et al. 2018
PRJNA421048	SAMN08131055	DMG1701427	2011	Australia	Victoria, Australia	NA	SL3.1		Del1	Buultjens et al. 2018
PRJNA421048	SAMN08131048	DMG1701420	2009	Australia	Victoria, Australia	NA	SL3.1		Del1	Buultjens et al. 2018
PRJNA421048	SAMN08131049	DMG1701421	2010	Australia	Victoria, Australia	NA	SL3.1		Del1	Buultjens et al. 2018
PRJNA421048	SAMN08131050	DMG1701422	2015	Australia	Victoria, Australia	NA	SL3.1		Del1	Buultjens et al. 2018
PRJNA421048	SAMN08131051	DMG1701423	2009	Australia	Victoria, Australia	NA	SL3.1		Del1	Buultjens et al. 2018
PRJNA421048	SAMN08130982	DMG1701353	2015	Australia	Victoria, Australia	NA	SL3.1		Del1	Buultjens et al. 2018	X
PRJNA421048	SAMN08131145	DMG1701520	2002	Australia	Queensland, Australia	NA	SL3.1		Del1	Buultjens et al. 2018
PRJNA421048	SAMN08131144	DMG1701519	1947	Australia	Victoria, Australia	NA	SL3.1		Del1	Buultjens et al. 2018	X
PRJNA421048	SAMN08131143	DMG1701518	1947	Australia	Victoria, Australia	NA	SL3.1		Del1	Buultjens et al. 2018	X
PRJNA421048	SAMN08131142	DMG1701517	1945	Australia	Victoria, Australia	NA	SL3.1		Del1	Buultjens et al. 2018	X
PRJNA421048	SAMN08131140	DMG1701515	2004	Australia	Victoria, Australia	NA	SL3.1		Del1	Buultjens et al. 2018
PRJNA421048	SAMN08131139	DMG1701514	2008	Australia	Victoria, Australia	NA	SL3.1		Del1	Buultjens et al. 2018
PRJNA421048	SAMN08131138	DMG1701513	1994	Australia	Victoria, Australia	NA	SL3.1		Del1	Buultjens et al. 2018
PRJNA421048	SAMN08131081	DMG1701453	2012	Australia	Victoria, Australia	NA	SL3.1		Del1	Buultjens et al. 2018
PRJNA421048	SAMN08131056	DMG1701428	2002	Australia	Victoria, Australia	NA	SL3.1		Del1	Buultjens et al. 2018	X
PRJNA421048	SAMN08131080	DMG1701452	2012	Australia	Victoria, Australia	NA	SL3.1		Del1	Buultjens et al. 2018
PRJNA421048	SAMN08130981	DMG1701352	2015	Australia	Victoria, Australia	NA	SL3.1		Del1	Buultjens et al. 2018	X
PRJNA421048	SAMN08131027	DMG1701398	2006	Australia	Victoria, Australia	NA	SL3.1		Del1	Buultjens et al. 2018
PRJNA421048	SAMN08131026	DMG1701397	2005	Australia	Victoria, Australia	NA	SL3.1		Del1	Buultjens et al. 2018	X
PRJNA421048	SAMN08131019	DMG1701390	2016	Australia	Victoria, Australia	NA	SL3.1		Del1	Buultjens et al. 2018	X
PRJNA421048	SAMN08131018	DMG1701389	2016	Australia	Victoria, Australia	NA	SL3.1		Del1	Buultjens et al. 2018	X
PRJNA421048	SAMN08131021	DMG1701392	2016	Australia	Victoria, Australia	NA	SL3.1		Del1	Buultjens et al. 2018	X
PRJNA421048	SAMN08131020	DMG1701391	2016	Australia	Victoria, Australia	NA	SL3.1		Del1	Buultjens et al. 2018
PRJNA421048	SAMN08131023	DMG1701394	2016	Australia	Victoria, Australia	NA	SL3.1		Del1	Buultjens et al. 2018	X
PRJNA421048	SAMN08131022	DMG1701393	2016	Australia	Victoria, Australia	NA	SL3.1		Del1	Buultjens et al. 2018
PRJNA421048	SAMN08131025	DMG1701396	2005	Australia	Victoria, Australia	NA	SL3.1		Del1	Buultjens et al. 2018	X
PRJNA421048	SAMN08131024	DMG1701395	2016	Australia	Victoria, Australia	NA	SL3.1		Del1	Buultjens et al. 2018
PRJNA421048	SAMN08131054	DMG1701426	2015	Australia	Victoria, Australia	NA	SL3.1		Del1	Buultjens et al. 2018	X
PRJNA421048	SAMN08131130	DMG1701505	1990	Australia	Victoria, Australia	NA	SL3.1		Del1	Buultjens et al. 2018	X
PRJNA421048	SAMN08131131	DMG1701506	1990	Australia	Queensland, Australia	NA	SL3.1		Del1	Buultjens et al. 2018	X
PRJNA421048	SAMN08131129	DMG1701504	1992	Australia	Victoria, Australia	NA	SL3.1		Del1	Buultjens et al. 2018
PRJNA421048	SAMN08131135	DMG1701510	1989	Australia	Queensland, Australia	NA	SL3.1		Del1	Buultjens et al. 2018	X
PRJNA421048	SAMN08131132	DMG1701507	1986	Australia	Queensland, Australia	NA	SL3.1		Del1	Buultjens et al. 2018	X
PRJNA421048	SAMN08131133	DMG1701508	1994	Australia	Victoria, Australia	NA	SL3.1		Del1	Buultjens et al. 2018
PRJNA421048	SAMN08131136	DMG1701511	1989	Australia	Queensland, Australia	NA	SL3.1		Del1	Buultjens et al. 2018	X
PRJNA421048	SAMN08131137	DMG1701512	1993	Australia	Victoria, Australia	NA	SL3.1		Del1	Buultjens et al. 2018
PRJNA421048	SAMN08131112	DMG1701484	2015	Australia	Victoria, Australia	NA	SL3.1		Del1	Buultjens et al. 2018
PRJNA421048	SAMN08131113	DMG1701485	2015	Australia	Victoria, Australia	NA	SL3.1		Del1	Buultjens et al. 2018
PRJNA421048	SAMN08131114	DMG1701486	2015	Australia	Victoria, Australia	NA	SL3.1		Del1	Buultjens et al. 2018
PRJNA421048	SAMN08131115	DMG1701487	2015	Australia	Victoria, Australia	NA	SL3.1		Del1	Buultjens et al. 2018
PRJNA421048	SAMN08131108	DMG1701480	2015	Australia	Victoria, Australia	NA	SL3.1		Del1	Buultjens et al. 2018
PRJNA421048	SAMN08131109	DMG1701481	2015	Australia	Victoria, Australia	NA	SL3.1		Del1	Buultjens et al. 2018
PRJNA421048	SAMN08131110	DMG1701482	2015	Australia	Victoria, Australia	NA	SL3.1		Del1	Buultjens et al. 2018	X
PRJNA421048	SAMN08131117	DMG1701490	2015	Australia	Victoria, Australia	NA	SL3.1		Del1	Buultjens et al. 2018
PRJNA421048	SAMN08131036	DMG1701408	2015	Australia	Victoria, Australia	NA	SL3.1		Del1	Buultjens et al. 2018
PRJNA421048	SAMN08131037	DMG1701409	2008	Australia	Victoria, Australia	NA	SL3.1		Del1	Buultjens et al. 2018
PRJNA421048	SAMN08131030	DMG1701402	2006	Australia	Victoria, Australia	NA	SL3.1		Del1	Buultjens et al. 2018	X
PRJNA421048	SAMN08131031	DMG1701403	2007	Australia	Victoria, Australia	NA	SL3.1		Del1	Buultjens et al. 2018
PRJNA421048	SAMN08131028	DMG1701400	2015	Australia	Victoria, Australia	NA	SL3.1		Del1	Buultjens et al. 2018
PRJNA421048	SAMN08131029	DMG1701401	2015	Australia	Victoria, Australia	NA	SL3.1		Del1	Buultjens et al. 2018
PRJNA421048	SAMN08131034	DMG1701406	2008	Australia	Victoria, Australia	NA	SL3.1		Del1	Buultjens et al. 2018
PRJNA421048	SAMN08131035	DMG1701407	2008	Australia	Victoria, Australia	NA	SL3.1		Del1	Buultjens et al. 2018
PRJNA421048	SAMN08131032	DMG1701404	2008	Australia	Victoria, Australia	NA	SL3.1		Del1	Buultjens et al. 2018	X
PRJNA421048	SAMN08131033	DMG1701405	2008	Australia	Victoria, Australia	NA	SL3.1		Del1	Buultjens et al. 2018
PRJNA421048	SAMN08131119	DMG1701492	2015	Australia	Victoria, Australia	NA	SL3.1		Del1	Buultjens et al. 2018
PRJNA421048	SAMN08131121	DMG1701495	2005	Australia	Victoria, Australia	NA	SL3.1		Del1	Buultjens et al. 2018	X
PRJNA421048	SAMN08131120	DMG1701493	2015	Australia	Victoria, Australia	NA	SL3.1		Del1	Buultjens et al. 2018	X
PRJNA421048	SAMN08131123	DMG1701497	2015	Australia	Victoria, Australia	NA	SL3.1		Del1	Buultjens et al. 2018	X
PRJNA421048	SAMN08131122	DMG1701496	2015	Australia	Victoria, Australia	NA	SL3.1		Del1	Buultjens et al. 2018
PRJNA421048	SAMN08131125	DMG1701499	2005	Australia	Victoria, Australia	NA	SL3.1		Del1	Buultjens et al. 2018	X
PRJNA421048	SAMN08131124	DMG1701498	2015	Australia	Victoria, Australia	NA	SL3.1		Del1	Buultjens et al. 2018
PRJNA421048	SAMN08131126	DMG1701501	1989	Australia	Victoria, Australia	NA	SL3.1		Del1	Buultjens et al. 2018
PRJNA421048	SAMN08131101	DMG1701473	2015	Australia	Victoria, Australia	NA	SL3.1		Del1	Buultjens et al. 2018
PRJNA421048	SAMN08131100	DMG1701472	2015	Australia	Victoria, Australia	NA	SL3.1		Del1	Buultjens et al. 2018
PRJNA421048	SAMN08131099	DMG1701471	2013	Australia	Victoria, Australia	NA	SL3.1		Del1	Buultjens et al. 2018
PRJNA421048	SAMN08131098	DMG1701470	2013	Australia	Victoria, Australia	NA	SL3.1		Del1	Buultjens et al. 2018
PRJNA421048	SAMN08131105	DMG1701477	2003	Australia	Victoria, Australia	NA	SL3.1		Del1	Buultjens et al. 2018
PRJNA421048	SAMN08131104	DMG1701476	2015	Australia	Victoria, Australia	NA	SL3.1		Del1	Buultjens et al. 2018
PRJNA421048	SAMN08131103	DMG1701475	2014	Australia	Victoria, Australia	NA	SL3.1		Del1	Buultjens et al. 2018
PRJNA421048	SAMN08131102	DMG1701474	2015	Australia	Victoria, Australia	NA	SL3.1		Del1	Buultjens et al. 2018	X
PRJNA421048	SAMN08131107	DMG1701479	2015	Australia	Victoria, Australia	NA	SL3.1		Del1	Buultjens et al. 2018
PRJNA421048	SAMN08131106	DMG1701478	2015	Australia	Victoria, Australia	NA	SL3.1		Del1	Buultjens et al. 2018
PRJNA421048	SAMN08131007	DMG1701378	2016	Australia	Victoria, Australia	NA	SL3.1		Del1	Buultjens et al. 2018	X
PRJNA421048	SAMN08131006	DMG1701377	2016	Australia	Victoria, Australia	NA	SL3.1		Del1	Buultjens et al. 2018
PRJNA421048	SAMN08131005	DMG1701376	2016	Australia	Victoria, Australia	NA	SL3.1		Del1	Buultjens et al. 2018	X
PRJNA421048	SAMN08131004	DMG1701375	2016	Australia	Victoria, Australia	NA	SL3.1		Del1	Buultjens et al. 2018
PRJNA421048	SAMN08131003	DMG1701374	2016	Australia	Victoria, Australia	NA	SL3.1		Del1	Buultjens et al. 2018	X
PRJNA421048	SAMN08131002	DMG1701373	2016	Australia	Victoria, Australia	NA	SL3.1		Del1	Buultjens et al. 2018	X
PRJNA747101	SAMN20254269	ATCC19423_SAMN20254269	NA	Australia	NA	NA	SL3.1		Del1		X
PRJEB34912	SAMEA6086679	CSURQ0185_SAMEA6086679	NA	Cote d'Ivoire	NA	Mu-A2	SL3.2		Del2		X
PRJEB30333	SAMEA5169402	SGL03_SAMEA5169402	NA	DRC	NA	Mu-A1	SL3.3	SL3.3D	Del6
PRJNA316376	SAMN04579668	S4018_SAMN04579668	NA	Benin	Plateau, Adja-ouere	Mu-A1	SL3.3	SL3.3E	Del7	Kambarev et al. 2017	X
PRJNA414948	SAMN07811443	marinum1218R	NA	USA	NA	NA	NA		NA	NA	X
